# Supplementary material for: Human bipedalism and body-mass index
Source: Sci Rep. 2017 Jun 16;7:3688. doi: 10.1038/s41598-017-03961-w (PMC5473922; doi:10.1038/s41598-017-03961-w)
Supplement: Supplementary file 1 — Dataset 1A [file 41598_2017_3961_MOESM1_ESM.txt]

0.195	0.222
0.202	0.08
0.211	0.09
0.211	0.09
0.215	0.094
0.217	0.2
0.22	0.1
0.223	0.106
0.225	0.118
0.225	0.128
0.226	0.11
0.227	0.118
0.228	0.094
0.23	0.142
0.232	0.084
0.232	0.138
0.235	0.1
0.235	0.112
0.236	0.136
0.237	0.138
0.239	0.14
0.239	0.148
0.24	0.13
0.24	0.186
0.241	0.112
0.241	0.152
0.243	0.175
0.245	0.13
0.245	0.132
0.245	0.132
0.245	0.135
0.245	0.138
0.245	0.142
0.245	0.148
0.247	0.156
0.248	0.135
0.248	0.146
0.25	0.136
0.25	0.138
0.25	0.158
0.25	0.172
0.25	0.194
0.251	0.132
0.251	0.136
0.251	0.164
0.251	0.176
0.252	0.148
0.252	0.156
0.253	0.228
0.254	0.144
0.254	0.16
0.254	0.174
0.255	0.142
0.255	0.142
0.255	0.178
0.255	0.24
0.256	0.15
0.256	0.156
0.256	0.178
0.256	0.216
0.257	0.13
0.257	0.2
0.257	0.206
0.257	0.206
0.258	0.134
0.258	0.134
0.258	0.164
0.258	0.24
0.26	0.146
0.26	0.15
0.26	0.154
0.26	0.176
0.26	0.222
0.261	0.15
0.262	0.158
0.262	0.16
0.262	0.198
0.262	0.214
0.263	0.154
0.264	0.154
0.264	0.16
0.264	0.18
0.265	0.152
0.265	0.17
0.265	0.176
0.265	0.184
0.265	0.3
0.266	0.14
0.266	0.164
0.267	0.134
0.267	0.166
0.267	0.186
0.267	0.202
0.268	0.172
0.268	0.172
0.268	0.18
0.268	0.186
0.268	0.214
0.269	0.172
0.269	0.178
0.269	0.25
0.269	0.294
0.27	0.14
0.27	0.152
0.27	0.168
0.27	0.174
0.27	0.184
0.27	0.184
0.27	0.19
0.27	0.19
0.27	0.19
0.27	0.194
0.27	0.2
0.271	0.166
0.271	0.168
0.271	0.198
0.271	0.21
0.271	0.214
0.271	0.25
0.272	0.174
0.272	0.175
0.272	0.184
0.272	0.19
0.272	0.214
0.272	0.242
0.273	0.138
0.273	0.174
0.274	0.172
0.274	0.244
0.275	0.174
0.275	0.174
0.275	0.182
0.275	0.186
0.275	0.186
0.275	0.19
0.275	0.192
0.275	0.194
0.275	0.196
0.275	0.198
0.275	0.198
0.275	0.2
0.275	0.2
0.275	0.2
0.275	0.206
0.275	0.214
0.275	0.25
0.276	0.18
0.277	0.18
0.277	0.192
0.277	0.204
0.277	0.238
0.277	0.25
0.277	0.254
0.278	0.18
0.278	0.184
0.278	0.192
0.278	0.196
0.278	0.212
0.278	0.214
0.278	0.222
0.278	0.23
0.279	0.18
0.279	0.206
0.279	0.238
0.279	0.25
0.28	0.172
0.28	0.182
0.28	0.188
0.28	0.196
0.28	0.2
0.28	0.21
0.28	0.214
0.28	0.222
0.28	0.224
0.28	0.224
0.28	0.228
0.28	0.24
0.281	0.194
0.281	0.204
0.281	0.252
0.282	0.178
0.282	0.225
0.282	0.23
0.283	0.176
0.283	0.2
0.283	0.21
0.283	0.212
0.283	0.22
0.283	0.266
0.284	0.158
0.284	0.2
0.284	0.202
0.284	0.216
0.284	0.22
0.284	0.232
0.284	0.232
0.284	0.245
0.284	0.266
0.285	0.184
0.285	0.202
0.285	0.202
0.285	0.204
0.285	0.204
0.285	0.21
0.285	0.228
0.285	0.236
0.285	0.24
0.285	0.246
0.285	0.26
0.285	0.264
0.285	0.268
0.285	0.286
0.285	0.38
0.286	0.206
0.286	0.212
0.286	0.222
0.286	0.274
0.286	0.278
0.286	0.298
0.287	0.176
0.287	0.194
0.287	0.214
0.287	0.218
0.287	0.218
0.287	0.234
0.287	0.246
0.287	0.252
0.287	0.26
0.287	0.27
0.288	0.162
0.288	0.202
0.288	0.21
0.288	0.21
0.288	0.21
0.288	0.22
0.288	0.222
0.288	0.224
0.288	0.242
0.288	0.252
0.288	0.266
0.289	0.184
0.289	0.212
0.289	0.218
0.289	0.274
0.29	0.194
0.29	0.196
0.29	0.208
0.29	0.214
0.29	0.216
0.29	0.216
0.29	0.216
0.29	0.218
0.29	0.23
0.29	0.23
0.29	0.252
0.29	0.252
0.29	0.27
0.29	0.282
0.291	0.186
0.291	0.2
0.291	0.214
0.291	0.226
0.291	0.254
0.291	0.26
0.291	0.272
0.291	0.274
0.292	0.192
0.292	0.24
0.292	0.25
0.292	0.25
0.292	0.27
0.292	0.316
0.293	0.178
0.293	0.194
0.293	0.214
0.293	0.224
0.293	0.23
0.293	0.264
0.294	0.22
0.294	0.228
0.294	0.254
0.294	0.256
0.294	0.268
0.294	0.306
0.295	0.222
0.295	0.224
0.295	0.224
0.295	0.226
0.295	0.226
0.295	0.236
0.295	0.236
0.295	0.238
0.295	0.242
0.295	0.244
0.295	0.246
0.295	0.246
0.295	0.248
0.295	0.248
0.295	0.25
0.295	0.262
0.295	0.268
0.295	0.274
0.295	0.276
0.295	0.278
0.295	0.294
0.295	0.312
0.295	0.33
0.296	0.214
0.296	0.222
0.296	0.224
0.296	0.252
0.296	0.284
0.297	0.224
0.297	0.236
0.297	0.264
0.297	0.296
0.297	0.31
0.298	0.238
0.298	0.242
0.298	0.25
0.298	0.26
0.298	0.266
0.298	0.274
0.298	0.282
0.298	0.352
0.299	0.22
0.299	0.23
0.299	0.232
0.299	0.252
0.299	0.262
0.299	0.272
0.299	0.308
0.3	0.222
0.3	0.224
0.3	0.228
0.3	0.232
0.3	0.232
0.3	0.236
0.3	0.236
0.3	0.246
0.3	0.25
0.3	0.25
0.3	0.252
0.3	0.252
0.3	0.256
0.3	0.26
0.3	0.265
0.3	0.268
0.3	0.275
0.3	0.29
0.3	0.292
0.3	0.3
0.3	0.302
0.3	0.308
0.3	0.312
0.3	0.312
0.3	0.318
0.3	0.32
0.3	0.328
0.3	0.332
0.3	0.34
0.301	0.224
0.301	0.252
0.301	0.282
0.301	0.282
0.301	0.286
0.302	0.222
0.302	0.228
0.302	0.232
0.302	0.238
0.302	0.246
0.302	0.264
0.302	0.265
0.302	0.3
0.302	0.304
0.302	0.338
0.302	0.342
0.303	0.222
0.303	0.228
0.303	0.272
0.303	0.312
0.304	0.236
0.304	0.238
0.304	0.255
0.304	0.256
0.304	0.265
0.304	0.27
0.304	0.276
0.304	0.282
0.304	0.286
0.304	0.29
0.304	0.298
0.304	0.3
0.304	0.316
0.304	0.318
0.304	0.324
0.304	0.358
0.304	0.386
0.305	0.198
0.305	0.224
0.305	0.235
0.305	0.242
0.305	0.242
0.305	0.242
0.305	0.248
0.305	0.25
0.305	0.25
0.305	0.254
0.305	0.264
0.305	0.268
0.305	0.268
0.305	0.282
0.305	0.284
0.305	0.29
0.305	0.3
0.305	0.34
0.305	0.38
0.305	0.406
0.306	0.216
0.306	0.226
0.306	0.226
0.306	0.228
0.306	0.256
0.306	0.268
0.306	0.276
0.306	0.296
0.307	0.25
0.307	0.272
0.307	0.282
0.307	0.296
0.307	0.304
0.307	0.312
0.307	0.324
0.308	0.242
0.308	0.248
0.308	0.254
0.308	0.258
0.308	0.26
0.308	0.292
0.308	0.292
0.308	0.295
0.308	0.306
0.308	0.308
0.308	0.308
0.308	0.31
0.308	0.318
0.308	0.346
0.309	0.25
0.309	0.26
0.309	0.312
0.309	0.318
0.31	0.225
0.31	0.234
0.31	0.234
0.31	0.242
0.31	0.244
0.31	0.25
0.31	0.258
0.31	0.26
0.31	0.26
0.31	0.26
0.31	0.264
0.31	0.272
0.31	0.272
0.31	0.272
0.31	0.272
0.31	0.278
0.31	0.286
0.31	0.286
0.31	0.29
0.31	0.292
0.31	0.294
0.31	0.295
0.31	0.295
0.31	0.296
0.31	0.296
0.31	0.298
0.31	0.298
0.31	0.298
0.31	0.308
0.31	0.314
0.31	0.324
0.31	0.33
0.31	0.344
0.31	0.352
0.31	0.352
0.31	0.358
0.31	0.364
0.31	0.374
0.31	0.378
0.31	0.382
0.31	0.386
0.31	0.39
0.311	0.268
0.311	0.28
0.311	0.282
0.311	0.284
0.311	0.296
0.311	0.316
0.311	0.324
0.311	0.358
0.312	0.25
0.312	0.268
0.312	0.272
0.312	0.272
0.312	0.278
0.312	0.286
0.312	0.342
0.312	0.348
0.312	0.4
0.312	0.402
0.313	0.25
0.313	0.25
0.313	0.278
0.313	0.28
0.313	0.306
0.313	0.314
0.313	0.324
0.313	0.326
0.313	0.352
0.313	0.402
0.314	0.266
0.314	0.276
0.314	0.29
0.314	0.292
0.314	0.324
0.314	0.366
0.314	0.39
0.315	0.23
0.315	0.242
0.315	0.258
0.315	0.262
0.315	0.268
0.315	0.276
0.315	0.28
0.315	0.286
0.315	0.288
0.315	0.29
0.315	0.298
0.315	0.304
0.315	0.304
0.315	0.306
0.315	0.308
0.315	0.308
0.315	0.31
0.315	0.312
0.315	0.314
0.315	0.322
0.315	0.324
0.315	0.325
0.315	0.35
0.315	0.364
0.315	0.396
0.315	0.452
0.316	0.248
0.316	0.258
0.316	0.274
0.316	0.274
0.316	0.274
0.316	0.274
0.316	0.276
0.316	0.294
0.316	0.302
0.316	0.312
0.316	0.325
0.316	0.326
0.316	0.328
0.316	0.354
0.316	0.37
0.316	0.374
0.316	0.376
0.316	0.378
0.316	0.394
0.316	0.4
0.317	0.29
0.317	0.29
0.317	0.306
0.317	0.314
0.317	0.332
0.317	0.338
0.318	0.274
0.318	0.29
0.318	0.306
0.318	0.312
0.318	0.324
0.318	0.332
0.318	0.336
0.318	0.346
0.318	0.346
0.318	0.352
0.318	0.37
0.319	0.274
0.319	0.275
0.319	0.28
0.319	0.284
0.319	0.322
0.319	0.334
0.319	0.356
0.319	0.372
0.32	0.232
0.32	0.268
0.32	0.268
0.32	0.28
0.32	0.28
0.32	0.284
0.32	0.286
0.32	0.294
0.32	0.308
0.32	0.31
0.32	0.31
0.32	0.312
0.32	0.312
0.32	0.312
0.32	0.314
0.32	0.32
0.32	0.33
0.32	0.332
0.32	0.332
0.32	0.334
0.32	0.338
0.32	0.345
0.32	0.346
0.32	0.354
0.32	0.372
0.32	0.372
0.321	0.244
0.321	0.276
0.321	0.306
0.321	0.342
0.321	0.362
0.322	0.284
0.322	0.292
0.322	0.298
0.322	0.312
0.322	0.316
0.322	0.364
0.322	0.37
0.322	0.38
0.322	0.464
0.323	0.26
0.323	0.268
0.323	0.275
0.323	0.28
0.323	0.292
0.323	0.292
0.323	0.308
0.323	0.312
0.323	0.318
0.323	0.324
0.323	0.34
0.323	0.351
0.323	0.355
0.323	0.356
0.323	0.382
0.323	0.696
0.324	0.292
0.324	0.302
0.324	0.34
0.324	0.34
0.324	0.352
0.324	0.354
0.324	0.358
0.325	0.268
0.325	0.272
0.325	0.274
0.325	0.276
0.325	0.288
0.325	0.29
0.325	0.302
0.325	0.31
0.325	0.314
0.325	0.316
0.325	0.32
0.325	0.326
0.325	0.328
0.325	0.328
0.325	0.332
0.325	0.334
0.325	0.334
0.325	0.337
0.325	0.35
0.325	0.37
0.325	0.372
0.325	0.382
0.325	0.404
0.325	0.42
0.325	0.442
0.325	0.476
0.326	0.362
0.326	0.376
0.326	0.382
0.326	0.4
0.327	0.318
0.327	0.33
0.327	0.35
0.328	0.29
0.328	0.295
0.328	0.296
0.328	0.3
0.328	0.302
0.328	0.305
0.328	0.322
0.328	0.338
0.328	0.342
0.328	0.346
0.328	0.355
0.328	0.364
0.328	0.39
0.328	0.4
0.328	0.416
0.328	0.416
0.329	0.31
0.329	0.314
0.329	0.394
0.329	0.458
0.329	0.48
0.33	0.256
0.33	0.286
0.33	0.302
0.33	0.316
0.33	0.318
0.33	0.324
0.33	0.336
0.33	0.34
0.33	0.344
0.33	0.348
0.33	0.358
0.33	0.366
0.33	0.37
0.33	0.37
0.33	0.378
0.33	0.384
0.33	0.414
0.33	0.446
0.33	0.466
0.331	0.294
0.331	0.35
0.331	0.356
0.331	0.356
0.331	0.368
0.331	0.38
0.331	0.39
0.331	0.392
0.331	0.416
0.332	0.315
0.332	0.325
0.332	0.34
0.332	0.36
0.332	0.366
0.332	0.37
0.332	0.37
0.332	0.376
0.332	0.384
0.332	0.39
0.332	0.426
0.332	0.45
0.332	0.508
0.332	0.508
0.333	0.266
0.333	0.305
0.333	0.31
0.333	0.315
0.333	0.318
0.333	0.322
0.333	0.322
0.333	0.34
0.333	0.35
0.333	0.37
0.333	0.382
0.334	0.3
0.334	0.338
0.334	0.342
0.334	0.352
0.334	0.374
0.334	0.38
0.334	0.384
0.334	0.384
0.334	0.412
0.334	0.425
0.334	0.462
0.335	0.284
0.335	0.284
0.335	0.3
0.335	0.3
0.335	0.302
0.335	0.316
0.335	0.322
0.335	0.374
0.335	0.382
0.335	0.382
0.335	0.388
0.335	0.39
0.335	0.39
0.335	0.394
0.335	0.402
0.335	0.425
0.335	0.428
0.335	0.428
0.335	0.468
0.335	0.514
0.335	0.606
0.336	0.318
0.336	0.334
0.336	0.368
0.336	0.392
0.336	0.4
0.336	0.472
0.337	0.322
0.337	0.34
0.337	0.354
0.337	0.428
0.337	0.438
0.338	0.32
0.338	0.32
0.338	0.32
0.338	0.346
0.338	0.37
0.338	0.375
0.338	0.384
0.338	0.396
0.338	0.4
0.338	0.414
0.338	0.428
0.338	0.432
0.338	0.442
0.339	0.32
0.339	0.342
0.339	0.348
0.339	0.37
0.339	0.38
0.339	0.41
0.339	0.416
0.339	0.418
0.34	0.29
0.34	0.316
0.34	0.334
0.34	0.336
0.34	0.336
0.34	0.34
0.34	0.342
0.34	0.346
0.34	0.352
0.34	0.354
0.34	0.366
0.34	0.37
0.34	0.38
0.34	0.382
0.34	0.386
0.34	0.386
0.34	0.394
0.34	0.4
0.34	0.406
0.34	0.406
0.34	0.408
0.34	0.41
0.34	0.41
0.34	0.412
0.34	0.418
0.34	0.418
0.34	0.418
0.34	0.444
0.34	0.486
0.341	0.308
0.341	0.312
0.341	0.336
0.341	0.344
0.341	0.348
0.341	0.35
0.341	0.358
0.341	0.364
0.341	0.37
0.341	0.394
0.341	0.396
0.341	0.41
0.341	0.436
0.341	0.436
0.342	0.426
0.342	0.426
0.342	0.432
0.342	0.436
0.342	0.462
0.343	0.312
0.343	0.364
0.343	0.374
0.343	0.38
0.343	0.39
0.343	0.4
0.343	0.406
0.343	0.41
0.343	0.432
0.343	0.434
0.343	0.44
0.343	0.496
0.343	0.532
0.344	0.29
0.344	0.332
0.344	0.392
0.344	0.392
0.344	0.502
0.345	0.258
0.345	0.26
0.345	0.314
0.345	0.322
0.345	0.338
0.345	0.346
0.345	0.346
0.345	0.35
0.345	0.358
0.345	0.36
0.345	0.37
0.345	0.37
0.345	0.376
0.345	0.382
0.345	0.392
0.345	0.404
0.345	0.405
0.345	0.408
0.345	0.41
0.345	0.414
0.345	0.415
0.345	0.418
0.345	0.426
0.345	0.434
0.345	0.438
0.345	0.445
0.345	0.448
0.345	0.454
0.345	0.516
0.345	0.67
0.346	0.34
0.346	0.37
0.346	0.376
0.346	0.378
0.346	0.38
0.346	0.38
0.346	0.382
0.346	0.39
0.346	0.396
0.346	0.4
0.346	0.4
0.346	0.4
0.346	0.408
0.346	0.416
0.346	0.424
0.346	0.43
0.346	0.43
0.346	0.435
0.346	0.436
0.347	0.352
0.347	0.366
0.347	0.378
0.347	0.41
0.347	0.412
0.347	0.466
0.347	0.468
0.348	0.338
0.348	0.35
0.348	0.352
0.348	0.352
0.348	0.375
0.348	0.38
0.348	0.384
0.348	0.384
0.348	0.384
0.348	0.4
0.348	0.404
0.348	0.408
0.348	0.414
0.348	0.425
0.348	0.426
0.348	0.426
0.348	0.43
0.348	0.431
0.348	0.438
0.348	0.444
0.348	0.448
0.348	0.454
0.349	0.364
0.349	0.368
0.349	0.374
0.349	0.414
0.349	0.416
0.35	0.318
0.35	0.364
0.35	0.374
0.35	0.378
0.35	0.386
0.35	0.39
0.35	0.404
0.35	0.404
0.35	0.408
0.35	0.415
0.35	0.42
0.35	0.422
0.35	0.428
0.35	0.432
0.35	0.436
0.35	0.44
0.35	0.444
0.35	0.444
0.35	0.445
0.35	0.446
0.35	0.468
0.35	0.488
0.35	0.506
0.35	0.592
0.351	0.332
0.351	0.35
0.351	0.366
0.351	0.43
0.351	0.438
0.351	0.462
0.351	0.474
0.351	0.534
0.352	0.37
0.352	0.414
0.352	0.422
0.352	0.424
0.352	0.432
0.352	0.435
0.352	0.468
0.352	0.49
0.353	0.323
0.353	0.418
0.354	0.376
0.354	0.39
0.354	0.4
0.354	0.41
0.354	0.416
0.354	0.428
0.354	0.43
0.354	0.44
0.354	0.46
0.354	0.488
0.355	0.342
0.355	0.344
0.355	0.36
0.355	0.37
0.355	0.376
0.355	0.386
0.355	0.392
0.355	0.4
0.355	0.402
0.355	0.405
0.355	0.406
0.355	0.406
0.355	0.41
0.355	0.412
0.355	0.418
0.355	0.422
0.355	0.424
0.355	0.424
0.355	0.43
0.355	0.434
0.355	0.436
0.355	0.44
0.355	0.44
0.355	0.442
0.355	0.445
0.355	0.446
0.355	0.45
0.355	0.455
0.355	0.472
0.355	0.476
0.355	0.476
0.355	0.482
0.355	0.494
0.355	0.496
0.355	0.54
0.355	0.568
0.355	0.74
0.356	0.388
0.356	0.402
0.356	0.45
0.356	0.47
0.356	0.494
0.356	0.514
0.357	0.362
0.357	0.376
0.357	0.39
0.357	0.392
0.357	0.446
0.357	0.45
0.357	0.454
0.357	0.49
0.357	0.498
0.357	0.5
0.357	0.525
0.357	0.54
0.357	0.638
0.358	0.338
0.358	0.356
0.358	0.368
0.358	0.39
0.358	0.4
0.358	0.4
0.358	0.405
0.358	0.434
0.358	0.445
0.358	0.46
0.358	0.464
0.358	0.468
0.358	0.48
0.358	0.48
0.358	0.482
0.358	0.488
0.358	0.49
0.358	0.505
0.358	0.512
0.358	0.574
0.358	0.598
0.359	0.404
0.359	0.412
0.359	0.426
0.359	0.455
0.36	0.344
0.36	0.358
0.36	0.376
0.36	0.39
0.36	0.396
0.36	0.4
0.36	0.4
0.36	0.408
0.36	0.414
0.36	0.42
0.36	0.42
0.36	0.428
0.36	0.43
0.36	0.43
0.36	0.442
0.36	0.445
0.36	0.45
0.36	0.47
0.36	0.48
0.36	0.48
0.36	0.48
0.36	0.494
0.36	0.494
0.36	0.51
0.36	0.525
0.36	0.53
0.36	0.716
0.361	0.37
0.361	0.386
0.361	0.404
0.361	0.412
0.361	0.414
0.361	0.448
0.361	0.486
0.362	0.408
0.362	0.428
0.362	0.456
0.362	0.466
0.362	0.488
0.362	0.514
0.362	0.562
0.363	0.454
0.363	0.46
0.363	0.468
0.363	0.486
0.363	0.505
0.363	0.544
0.364	0.364
0.364	0.376
0.364	0.394
0.364	0.426
0.364	0.432
0.364	0.45
0.364	0.455
0.364	0.456
0.364	0.49
0.364	0.495
0.364	0.506
0.364	0.52
0.364	0.522
0.364	0.566
0.364	0.658
0.365	0.278
0.365	0.362
0.365	0.395
0.365	0.412
0.365	0.42
0.365	0.42
0.365	0.424
0.365	0.426
0.365	0.44
0.365	0.444
0.365	0.45
0.365	0.458
0.365	0.462
0.365	0.466
0.365	0.485
0.365	0.485
0.365	0.486
0.365	0.492
0.365	0.5
0.365	0.504
0.365	0.508
0.365	0.522
0.365	0.532
0.365	0.54
0.365	0.544
0.365	0.564
0.365	0.59
0.366	0.398
0.366	0.42
0.366	0.43
0.366	0.44
0.366	0.442
0.366	0.444
0.366	0.45
0.366	0.472
0.366	0.48
0.366	0.482
0.366	0.484
0.366	0.515
0.366	0.606
0.367	0.35
0.367	0.39
0.367	0.512
0.367	0.568
0.368	0.358
0.368	0.432
0.368	0.446
0.368	0.47
0.368	0.478
0.368	0.486
0.368	0.526
0.369	0.392
0.369	0.398
0.369	0.434
0.369	0.45
0.369	0.482
0.369	0.49
0.369	0.496
0.369	0.5
0.369	0.52
0.369	0.52
0.369	0.568
0.37	0.404
0.37	0.43
0.37	0.434
0.37	0.438
0.37	0.464
0.37	0.47
0.37	0.475
0.37	0.478
0.37	0.48
0.37	0.484
0.37	0.484
0.37	0.486
0.37	0.504
0.37	0.504
0.37	0.518
0.37	0.528
0.37	0.536
0.37	0.54
0.37	0.544
0.37	0.552
0.37	0.558
0.37	0.56
0.37	0.56
0.37	0.572
0.37	0.578
0.37	0.59
0.37	0.602
0.371	0.418
0.371	0.472
0.371	0.472
0.371	0.476
0.371	0.51
0.371	0.524
0.371	0.55
0.372	0.4
0.372	0.442
0.372	0.478
0.372	0.485
0.372	0.492
0.372	0.512
0.372	0.512
0.372	0.524
0.372	0.552
0.372	0.568
0.372	0.586
0.372	0.688
0.373	0.47
0.373	0.506
0.373	0.525
0.373	0.605
0.374	0.354
0.374	0.45
0.374	0.454
0.374	0.456
0.374	0.488
0.374	0.505
0.374	0.522
0.374	0.598
0.374	0.6
0.374	0.674
0.375	0.392
0.375	0.408
0.375	0.414
0.375	0.416
0.375	0.426
0.375	0.428
0.375	0.446
0.375	0.456
0.375	0.464
0.375	0.47
0.375	0.47
0.375	0.488
0.375	0.494
0.375	0.516
0.375	0.52
0.375	0.574
0.375	0.586
0.375	0.59
0.375	0.608
0.375	0.656
0.375	0.678
0.375	0.696
0.376	0.418
0.376	0.44
0.376	0.468
0.376	0.482
0.376	0.484
0.376	0.492
0.376	0.548
0.376	0.662
0.377	0.476
0.377	0.48
0.377	0.48
0.377	0.502
0.377	0.504
0.377	0.51
0.377	0.574
0.377	0.574
0.378	0.406
0.378	0.414
0.378	0.438
0.378	0.462
0.378	0.478
0.378	0.5
0.378	0.51
0.378	0.51
0.378	0.516
0.378	0.568
0.378	0.57
0.378	0.58
0.378	0.602
0.379	0.48
0.379	0.502
0.379	0.534
0.379	0.552
0.38	0.204
0.38	0.402
0.38	0.452
0.38	0.46
0.38	0.46
0.38	0.476
0.38	0.484
0.38	0.49
0.38	0.49
0.38	0.492
0.38	0.51
0.38	0.512
0.38	0.514
0.38	0.516
0.38	0.526
0.38	0.534
0.38	0.534
0.38	0.538
0.38	0.54
0.38	0.55
0.38	0.555
0.38	0.555
0.38	0.556
0.38	0.562
0.38	0.574
0.38	0.578
0.38	0.598
0.38	0.606
0.38	0.615
0.38	0.62
0.38	0.626
0.38	0.628
0.38	1.062
0.381	0.492
0.381	0.508
0.381	0.54
0.381	0.54
0.381	0.552
0.381	0.56
0.381	0.572
0.381	0.604
0.381	0.682
0.382	0.366
0.382	0.45
0.382	0.452
0.382	0.484
0.382	0.504
0.382	0.51
0.382	0.546
0.382	0.548
0.382	0.574
0.382	0.62
0.383	0.404
0.383	0.49
0.383	0.51
0.383	0.51
0.383	0.543
0.383	0.604
0.383	0.605
0.383	0.616
0.384	0.406
0.384	0.456
0.384	0.464
0.384	0.48
0.384	0.53
0.384	0.538
0.384	0.54
0.384	0.546
0.384	0.566
0.384	0.616
0.384	0.65
0.384	0.674
0.384	0.718
0.384	0.742
0.385	0.392
0.385	0.482
0.385	0.49
0.385	0.498
0.385	0.506
0.385	0.532
0.385	0.542
0.385	0.546
0.385	0.55
0.385	0.55
0.385	0.584
0.385	0.588
0.385	0.6
0.385	0.605
0.385	0.61
0.385	0.612
0.385	0.624
0.385	0.625
0.385	0.652
0.385	0.662
0.385	0.68
0.386	0.462
0.386	0.466
0.386	0.504
0.386	0.528
0.386	0.536
0.386	0.536
0.386	0.538
0.386	0.54
0.386	0.55
0.386	0.575
0.386	0.584
0.386	0.608
0.386	0.616
0.386	0.632
0.386	0.65
0.386	0.684
0.386	0.716
0.387	0.472
0.387	0.546
0.387	0.606
0.387	0.642
0.388	0.486
0.388	0.486
0.388	0.516
0.388	0.548
0.388	0.55
0.388	0.56
0.388	0.56
0.388	0.625
0.39	0.464
0.39	0.486
0.39	0.51
0.39	0.52
0.39	0.54
0.39	0.546
0.39	0.564
0.39	0.566
0.39	0.58
0.39	0.586
0.39	0.6
0.39	0.6
0.39	0.6
0.39	0.622
0.39	0.622
0.39	0.646
0.39	0.646
0.39	0.664
0.39	0.68
0.39	0.802
0.391	0.486
0.391	0.494
0.391	0.54
0.391	0.558
0.391	0.598
0.391	0.626
0.391	0.63
0.391	0.65
0.391	0.73
0.391	0.735
0.392	0.442
0.392	0.47
0.392	0.516
0.392	0.594
0.392	0.622
0.392	0.662
0.392	0.756
0.393	0.464
0.393	0.476
0.393	0.568
0.393	0.586
0.393	0.598
0.393	0.62
0.394	0.396
0.394	0.458
0.394	0.486
0.394	0.622
0.394	0.63
0.394	0.676
0.394	0.68
0.394	0.786
0.395	0.422
0.395	0.466
0.395	0.48
0.395	0.486
0.395	0.49
0.395	0.5
0.395	0.502
0.395	0.536
0.395	0.54
0.395	0.544
0.395	0.562
0.395	0.566
0.395	0.572
0.395	0.575
0.395	0.58
0.395	0.582
0.395	0.586
0.395	0.598
0.395	0.612
0.395	0.612
0.395	0.615
0.395	0.616
0.395	0.618
0.395	0.64
0.395	0.658
0.395	0.668
0.395	0.67
0.395	0.678
0.395	0.68
0.395	0.702
0.395	0.705
0.395	0.73
0.395	0.742
0.395	0.77
0.395	0.848
0.396	0.48
0.396	0.544
0.396	0.55
0.396	0.552
0.396	0.584
0.396	0.588
0.396	0.596
0.396	0.612
0.396	0.632
0.396	0.69
0.396	0.72
0.396	0.726
0.397	0.67
0.397	0.686
0.397	0.725
0.397	0.75
0.398	0.538
0.398	0.562
0.398	0.562
0.398	0.564
0.398	0.568
0.398	0.57
0.398	0.58
0.398	0.606
0.398	0.612
0.398	0.616
0.398	0.616
0.398	0.62
0.398	0.63
0.398	0.654
0.398	0.694
0.398	0.705
0.398	0.738
0.398	0.748
0.399	0.312
0.399	0.654
0.399	0.67
0.4	0.55
0.4	0.57
0.4	0.574
0.4	0.58
0.4	0.596
0.4	0.6
0.4	0.608
0.4	0.618
0.4	0.635
0.4	0.638
0.4	0.64
0.4	0.64
0.4	0.646
0.4	0.646
0.4	0.658
0.4	0.668
0.4	0.675
0.4	0.675
0.4	0.678
0.4	0.69
0.4	0.69
0.4	0.691
0.4	0.696
0.4	0.73
0.4	0.82
0.401	0.568
0.401	0.588
0.401	0.626
0.401	0.628
0.401	0.632
0.401	0.668
0.401	0.704
0.401	0.706
0.401	0.706
0.402	0.508
0.402	0.564
0.402	0.612
0.402	0.618
0.402	0.644
0.402	0.68
0.402	0.7
0.402	0.75
0.403	0.54
0.403	0.578
0.403	0.592
0.403	0.61
0.404	0.6
0.404	0.61
0.404	0.652
0.404	0.664
0.404	0.742
0.404	0.814
0.405	0.406
0.405	0.545
0.405	0.584
0.405	0.602
0.405	0.602
0.405	0.604
0.405	0.606
0.405	0.62
0.405	0.62
0.405	0.625
0.405	0.626
0.405	0.636
0.405	0.654
0.405	0.662
0.405	0.694
0.405	0.71
0.405	0.72
0.405	0.725
0.405	0.734
0.405	0.742
0.405	0.748
0.405	0.805
0.405	0.876
0.405	0.942
0.406	0.57
0.406	0.574
0.406	0.6
0.406	0.602
0.406	0.648
0.406	0.67
0.406	0.71
0.406	0.73
0.406	0.782
0.407	0.652
0.407	0.676
0.407	0.798
0.408	0.59
0.408	0.634
0.408	0.636
0.408	0.645
0.408	0.652
0.408	0.666
0.408	0.7
0.408	0.766
0.409	0.68
0.409	0.735
0.41	0.538
0.41	0.584
0.41	0.594
0.41	0.596
0.41	0.604
0.41	0.642
0.41	0.662
0.41	0.684
0.41	0.694
0.41	0.694
0.41	0.695
0.41	0.705
0.41	0.712
0.41	0.716
0.41	0.728
0.41	0.73
0.41	0.74
0.41	0.742
0.41	0.752
0.41	0.764
0.41	0.768
0.41	0.77
0.41	0.78
0.41	0.78
0.41	0.966
0.411	0.564
0.411	0.63
0.411	0.68
0.411	0.752
0.411	0.82
0.412	0.518
0.412	0.65
0.412	0.73
0.412	0.906
0.413	0.578
0.413	0.584
0.413	0.672
0.414	0.578
0.414	0.742
0.415	0.596
0.415	0.598
0.415	0.634
0.415	0.654
0.415	0.674
0.415	0.674
0.415	0.675
0.415	0.678
0.415	0.684
0.415	0.695
0.415	0.7
0.415	0.7
0.415	0.718
0.415	0.728
0.415	0.749
0.415	0.764
0.415	0.786
0.415	0.794
0.415	0.802
0.415	0.826
0.415	0.96
0.416	0.688
0.416	0.726
0.416	0.73
0.416	0.775
0.416	0.905
0.417	0.75
0.418	0.644
0.418	0.698
0.418	0.802
0.418	0.812
0.419	0.598
0.419	0.756
0.42	0.646
0.42	0.646
0.42	0.656
0.42	0.675
0.42	0.68
0.42	0.686
0.42	0.704
0.42	0.704
0.42	0.704
0.42	0.725
0.42	0.728
0.42	0.74
0.42	0.748
0.42	0.75
0.42	0.78
0.42	0.794
0.42	0.818
0.42	0.895
0.42	0.9
0.42	0.916
0.42	0.976
0.421	0.662
0.421	0.664
0.421	0.684
0.421	0.712
0.421	0.774
0.421	0.832
0.422	0.646
0.422	0.648
0.422	0.75
0.422	0.76
0.422	0.774
0.423	0.705
0.423	0.728
0.423	0.784
0.423	0.81
0.424	0.49
0.424	0.594
0.424	0.648
0.424	0.674
0.424	0.724
0.424	0.742
0.425	0.536
0.425	0.614
0.425	0.62
0.425	0.66
0.425	0.668
0.425	0.698
0.425	0.7
0.425	0.706
0.425	0.708
0.425	0.718
0.425	0.73
0.425	0.75
0.425	0.756
0.425	0.772
0.425	0.774
0.425	0.784
0.425	0.8
0.425	0.8
0.425	0.8
0.425	0.822
0.425	0.844
0.425	0.85
0.425	0.92
0.425	0.932
0.425	0.932
0.425	0.932
0.426	0.62
0.426	0.68
0.426	0.69
0.426	0.69
0.426	0.694
0.426	0.698
0.426	0.735
0.426	0.75
0.426	0.758
0.426	0.792
0.426	0.926
0.426	0.926
0.426	0.926
0.427	0.728
0.427	0.818
0.427	0.88
0.427	0.896
0.428	0.528
0.428	0.662
0.428	0.722
0.428	0.834
0.428	0.84
0.428	0.864
0.428	0.865
0.428	0.904
0.429	0.71
0.43	0.698
0.43	0.74
0.43	0.75
0.43	0.75
0.43	0.76
0.43	0.765
0.43	0.765
0.43	0.785
0.43	0.785
0.43	0.8
0.43	0.812
0.43	0.818
0.43	0.828
0.43	0.83
0.43	0.83
0.43	0.83
0.43	0.85
0.43	0.865
0.43	0.872
0.43	0.872
0.43	0.882
0.43	0.884
0.43	0.895
0.43	0.93
0.43	0.956
0.431	0.694
0.431	0.77
0.431	0.792
0.431	0.846
0.432	0.706
0.432	0.71
0.432	0.748
0.432	0.796
0.432	0.81
0.432	0.838
0.432	0.9
0.433	0.786
0.434	0.624
0.434	0.72
0.434	0.754
0.434	0.804
0.435	0.618
0.435	0.632
0.435	0.734
0.435	0.774
0.435	0.778
0.435	0.784
0.435	0.794
0.435	0.806
0.435	0.806
0.435	0.84
0.435	0.841
0.435	0.844
0.435	0.844
0.435	0.92
0.435	0.954
0.435	0.986
0.436	0.69
0.436	0.784
0.436	0.786
0.436	0.798
0.436	0.804
0.436	0.824
0.436	0.84
0.436	0.888
0.436	0.906
0.437	0.772
0.437	0.828
0.437	0.838
0.437	0.86
0.437	0.916
0.438	0.738
0.438	0.762
0.438	0.834
0.438	0.946
0.439	0.658
0.439	0.824
0.44	0.725
0.44	0.73
0.44	0.762
0.44	0.762
0.44	0.764
0.44	0.772
0.44	0.782
0.44	0.804
0.44	0.822
0.44	0.824
0.44	0.84
0.44	0.84
0.44	0.864
0.44	0.866
0.44	0.888
0.44	0.89
0.44	0.916
0.44	0.978
0.44	1.086
0.441	0.658
0.441	0.686
0.441	0.698
0.441	0.714
0.441	0.832
0.441	0.92
0.441	0.935
0.442	0.696
0.442	0.822
0.442	0.886
0.442	0.91
0.442	0.935
0.442	0.936
0.443	0.788
0.443	0.816
0.443	0.822
0.443	0.92
0.444	0.892
0.444	1.044
0.445	0.68
0.445	0.776
0.445	0.786
0.445	0.796
0.445	0.8
0.445	0.802
0.445	0.802
0.445	0.808
0.445	0.812
0.445	0.836
0.445	0.868
0.445	0.87
0.445	0.886
0.445	0.928
0.445	0.93
0.445	0.962
0.445	0.964
0.445	0.966
0.445	1.054
0.446	0.746
[truncated: 893 more rows]
