# Supplementary material for: Human bipedalism and body-mass index
Source: Sci Rep. 2017 Jun 16;7:3688. doi: 10.1038/s41598-017-03961-w (PMC5473922; doi:10.1038/s41598-017-03961-w)
Supplement: Supplementary file 2 — Dataset 1B [file 41598_2017_3961_MOESM2_ESM.txt]

0.111	0.01669
0.087	0.00701
0.069	0.00302
0.081	0.00576
0.101	0.01074
0.085	0.00567
0.075	0.00379
0.075	0.0041
0.068	0.00266
0.066	0.00239
0.076	0.00411
0.083	0.00524
0.064	0.00211
0.063	0.00228
0.06	0.00175
0.054	0.00124
0.046	0.00076
0.069	0.00262
0.058	0.00161
0.048	0.00084
0.046	0.00067
0.047	0.00076
0.048	0.00081
0.037	0.00045
0.053	0.00226
0.042	0.00062
0.042	0.00062
0.031	0.00027
0.064	0.00215
0.035	0.00032
0.031	0.00028
0.105	0.0129
0.102	0.01181
0.093	0.00985
0.078	0.00499
0.082	0.00515
0.075	0.00395
0.085	0.00703
0.111	0.02105
0.11	0.01591
0.106	0.01411
0.093	0.00889
0.089	0.00791
0.089	0.00704
0.082	0.00506
0.072	0.00368
0.066	0.00297
0.082	0.00542
0.077	0.00487
0.065	0.00299
0.071	0.00347
0.081	0.0041
0.075	0.00385
0.065	0.00224
0.06	0.00188
0.05	0.00112
0.05	0.00119
0.053	0.00137
0.05	0.00115
0.054	0.00138
0.048	0.00091
0.043	0.00056
0.026	0.0002
0.03	0.00027
0.032	0.00025
0.15	0.04423
0.095	0.00865
0.094	0.00783
0.073	0.00363
0.072	0.00342
0.07	0.0031
0.073	0.00364
0.056	0.00204
0.045	0.00078
0.048	0.00094
0.109	0.01498
0.115	0.01632
0.112	0.01485
0.098	0.01027
0.097	0.01078
0.1	0.00975
0.102	0.01322
0.096	0.00932
0.092	0.00827
0.082	0.0058
0.081	0.00593
0.084	0.00679
0.087	0.00655
0.076	0.0047
0.097	0.00925
0.091	0.00333
0.089	0.00804
0.078	0.00462
0.09	0.00772
0.091	0.00728
0.075	0.00418
0.073	0.00392
0.076	0.0043
0.073	0.00386
0.063	0.00242
0.048	0.0012
0.09	0.00728
0.085	0.00708
0.062	0.00237
0.048	0.00109
0.046	0.00091
0.055	0.00201
0.094	0.01169
0.068	0.00316
0.066	0.0029
0.065	0.00271
0.065	0.00269
0.06	0.0021
0.061	0.00242
0.06	0.0019
0.072	0.00381
0.075	0.00426
0.063	0.00234
0.06	0.00233
0.093	0.00762
0.071	0.00358
0.065	0.003
0.047	0.00111
0.04	0.00068
0.045	0.00083
0.036	0.00046
0.141	0.032
0.136	0.03
0.13	0.02916
0.149	0.037
0.15	0.033
0.12	0.015
0.156	0.042
0.081	0.00587
0.1	0.00947
0.096	0.00815
0.071	0.00294
0.047	0.00098
0.028	0.00017
0.082	0.00499
0.065	0.00236
0.07	0.00299
0.085	0.00573
0.096	0.00828
0.086	0.00557
0.088	0.00615
0.1	0.00877
0.03	0.0002
0.072	0.00351
0.081	0.0045
0.067	0.00267
0.105	0.01163
0.074	0.0032
0.074	0.00351
0.037	0.00043
0.032	0.00028
0.103	0.01139
0.095	0.00817
0.087	0.00601
0.073	0.00346
0.109	0.01182
0.105	0.0105
0.076	0.00355
0.073	0.00346
0.103	0.01149
0.089	0.00677
0.104	0.01014
0.103	0.01065
0.068	0.00297
0.103	0.00999
0.084	0.00535
0.095	0.0082
0.073	0.00388
0.072	0.00341
0.082	0.00527
0.09	0.00661
0.056	0.002
0.061	0.00211
0.082	0.00509
0.041	0.00059
0.102	0.00889
0.097	0.0076
0.082	0.0058
0.118	0.01476
0.098	0.00806
0.118	0.01698
0.127	0.01912
0.092	0.00657
0.104	0.01027
0.037	0.00037
0.109	0.01092
0.09	0.00584
0.08	0.0042
0.092	0.0071
0.088	0.00587
0.083	0.0047
0.088	0.00367
0.092	0.00651
0.079	0.00417
0.086	0.00481
0.033	0.00024
0.036	0.00036
0.121	0.01693
0.11	0.01356
0.117	0.01609
0.12	0.01633
0.081	0.00447
0.13	0.02308
0.085	0.00512
0.098	0.00933
0.085	0.00551
0.095	0.00753
0.07	0.01055
0.1	0.00951
0.124	0.01838
0.08	0.00639
0.034	0.00028
0.043	0.0007
0.037	0.00036
0.033	0.00028
0.04	0.00045
0.03	0.00019
0.082	0.00478
0.114	0.01275
0.084	0.00478
0.085	0.00477
0.072	0.00292
0.121	0.01644
0.097	0.00921
0.085	0.00583
0.1	0.00878
0.075	0.003
0.09	0.00649
0.081	0.00455
0.14	0.02787
0.088	0.00642
0.103	0.01064
0.132	0.02268
0.011	0.01227
0.083	0.00436
0.085	0.00535
0.071	0.0029
0.076	0.00361
0.081	0.00456
0.12	0.01606
0.125	0.01862
0.111	0.01375
0.087	0.00666
0.095	0.00865
0.107	0.0129
0.113	0.01413
0.081	0.00526
0.083	0.0052
0.122	0.01811
0.079	0.00476
0.075	0.0038
0.083	0.0055
0.1	0.00956
0.068	0.00267
0.071	0.00324
0.08	0.00453
0.082	0.00536
0.064	0.00224
0.056	0.00156
0.077	0.00438
0.066	0.00263
0.066	0.00263
0.108	0.01328
0.114	0.01659
0.101	0.00836
0.077	0.00435
0.066	0.00271
0.06	0.00754
0.091	0.00756
0.064	0.00206
0.066	0.00304
0.093	0.00767
0.053	0.00116
0.098	0.00959
0.068	0.00291
0.068	0.00249
0.075	0.00401
0.089	0.00727
0.033	0.00029
0.073	0.00342
0.066	0.00237
0.085	0.00518
0.082	0.0046
0.085	0.00546
0.095	0.00701
0.101	0.00935
0.07	0.00286
0.092	0.00722
0.113	0.01328
0.092	0.01985
0.06	0.00172
0.08	0.00448
0.078	0.00413
0.08	0.0038
0.066	0.00257
0.075	0.0034
0.078	0.00403
0.08	0.00387
0.093	0.00672
0.09	0.00584
0.083	0.00476
0.113	0.01413
0.085	0.00555
0.078	0.00413
0.07	0.00291
0.037	0.00037
0.09	0.00669
0.072	0.00323
0.071	0.00319
0.055	0.0015
0.043	0.00068
0.078	0.00279
0.121	0.01852
0.093	0.00812
0.088	0.00669
0.118	0.01622
0.094	0.00837
0.104	0.01191
0.084	0.00531
0.081	0.00443
0.088	0.00717
0.075	0.00323
0.065	0.00256
0.081	0.00463
0.058	0.00178
0.074	0.00364
0.058	0.00199
0.075	0.00296
0.031	0.00024
0.12	0.01713
0.116	0.01625
0.077	0.00444
0.071	0.00308
0.068	0.00281
0.11	0.01407
0.077	0.0046
0.083	0.00487
0.083	0.00542
0.082	0.00541
0.072	0.00324
0.068	0.00294
0.035	0.00032
0.071	0.00323
0.1	0.01077
0.085	0.00578
0.081	0.00511
0.078	0.00381
0.072	0.0032
0.08	0.0043
0.075	0.00378
0.067	0.00255
0.08	0.00455
0.078	0.00401
0.06	0.00188
0.082	0.00508
0.052	0.00113
0.061	0.0018
0.055	0.00135
0.038	0.0004
0.041	0.00046
0.108	0.01265
0.092	0.00638
0.125	0.02
0.088	0.00616
0.106	0.01142
0.1	0.00833
0.086	0.00544
0.096	0.00799
0.101	0.00931
0.132	0.02313
0.082	0.00494
0.092	0.00704
0.086	0.00544
0.1	0.00905
0.085	0.0048
0.048	0.00087
0.07	0.0028
0.053	0.00223
0.063	0.00376
0.063	0.00431
0.057	0.00282
0.056	0.00264
0.155	0.05059
0.125	0.02002
0.117	0.01715
0.144	0.03047
0.115	0.01344
0.102	0.00983
0.135	0.02604
0.138	0.02671
0.086	0.00584
0.077	0.00441
0.122	0.02285
0.103	0.01027
0.117	0.01282
0.097	0.00902
0.112	0.01307
0.113	0.01549
0.07	0.00315
0.051	0.00108
0.04	0.00055
0.08	0.0048
0.111	0.01409
0.1	0.00959
0.133	0.02827
0.113	0.01709
0.127	0.02116
0.114	0.01486
0.097	0.00953
0.082	0.00418
0.103	0.0106
0.112	0.01582
0.135	0.02535
0.14	0.02993
0.138	0.02693
0.118	0.01563
0.091	0.00774
0.115	0.01459
0.105	0.01215
0.095	0.00582
0.127	0.01994
0.091	0.00737
0.091	0.00723
0.107	0.01181
0.072	0.00403
0.08	0.00511
0.087	0.00646
0.075	0.00413
0.068	0.00303
0.072	0.00349
0.091	0.007
0.068	0.0026
0.071	0.00335
0.116	0.01678
0.099	0.0093
0.098	0.0091
0.074	0.00336
0.062	0.00215
0.086	0.00608
0.078	0.00409
0.094	0.00742
0.08	0.00504
0.082	0.00512
0.079	0.00414
0.09	0.00676
0.073	0.00301
0.078	0.00421
0.072	0.00314
0.067	0.00239
0.05	0.00099
0.062	0.00209
0.082	0.00458
0.071	0.00335
0.075	0.00378
0.067	0.0028
0.064	0.00216
0.073	0.00344
0.071	0.00295
0.085	0.00493
0.075	0.00366
0.08	0.00408
0.075	0.00377
0.056	0.00145
0.076	0.00386
0.067	0.00254
0.056	0.00147
0.128	0.02061
0.102	0.0103
0.091	0.00698
0.068	0.0024
0.094	0.00754
0.081	0.00486
0.082	0.00564
0.056	0.00144
0.044	0.00058
0.072	0.00351
0.069	0.00293
0.079	0.00419
0.055	0.00144
0.122	0.01882
0.111	0.01491
0.117	0.01559
0.094	0.00795
0.072	0.00319
0.069	0.00299
0.1	0.00917
0.072	0.00332
0.036	0.0004
0.132	0.02325
0.122	0.01889
0.118	0.016
0.048	0.00096
0.08	0.00478
0.054	0.0013
0.07	0.00318
0.085	0.00564
0.07	0.00302
0.077	0.00402
0.105	0.01212
0.086	0.0059
0.071	0.00331
0.057	0.00161
0.071	0.00314
0.085	0.00536
0.031	0.00017
0.054	0.00111
0.072	0.00303
0.08	0.00388
0.113	0.01811
0.093	0.00865
0.064	0.00377
0.076	0.00454
0.075	0.00413
0.072	0.0035
0.064	0.00265
0.084	0.00675
0.063	0.00255
0.067	0.00312
0.061	0.00223
0.065	0.00273
0.071	0.00361
0.051	0.0014
0.054	0.00112
0.047	0.00081
0.049	0.00107
0.047	0.00063
0.047	0.00062
0.037	0.00033
0.042	0.00061
0.042	0.00066
0.033	0.00028
0.044	0.00058
0.037	0.00056
0.047	0.00071
0.067	0.0026
0.076	0.00466
0.087	0.00615
0.084	0.00601
0.114	0.01576
0.129	0.02459
0.128	0.02537
0.09	0.00868
0.077	0.00464
0.072	0.0035
0.067	0.00302
0.08	0.00457
0.074	0.00425
0.076	0.0052
0.071	0.00379
0.085	0.00672
0.093	0.00825
0.07	0.00336
0.095	0.00976
0.145	0.03629
0.133	0.02773
0.148	0.04003
0.144	0.03214
0.141	0.03316
0.126	0.02184
0.112	0.0173
0.086	0.00706
0.127	0.02299
0.115	0.01837
0.103	0.01197
0.146	0.02903
0.148	0.02684
0.168	0.04861
0.149	0.0286
0.135	0.02629
0.15	0.02996
0.155	0.0324
0.172	0.03973
0.14	0.02238
0.143	0.02384
0.099	0.00949
0.097	0.00772
0.08	0.00482
0.11	0.01131
0.103	0.01061
0.074	0.00319
0.107	0.01192
0.107	0.01191
0.088	0.00631
0.091	0.00714
0.115	0.0171
0.108	0.01346
0.092	0.00694
0.088	0.00767
0.105	0.01086
0.086	0.00612
0.107	0.01141
0.1	0.00864
0.09	0.00718
0.091	0.00708
0.111	0.01559
0.072	0.00353
0.103	0.01098
0.092	0.00732
0.085	0.0064
0.107	0.01087
0.103	0.01043
0.051	0.00105
0.043	0.00071
0.043	0.00071
0.055	0.00139
0.049	0.00099
0.052	0.0012
0.043	0.00062
0.087	0.00644
0.068	0.00311
0.075	0.00365
0.073	0.00348
0.093	0.00757
0.05	0.00103
0.082	0.00516
0.074	0.00366
0.085	0.00614
0.045	0.00065
0.11	0.01288
0.047	0.00092
0.072	0.00339
0.07	0.00312
0.133	0.02608
0.087	0.00623
0.097	0.00807
0.11	0.01243
0.124	0.02054
0.113	0.0147
0.109	0.01386
0.127	0.02329
0.109	0.01408
0.093	0.00855
0.096	0.00968
0.124	0.02222
0.118	0.01973
0.105	0.01236
0.105	0.01328
0.109	0.01518
0.123	0.02076
0.125	0.02004
0.12	0.01981
0.115	0.01769
0.132	0.02745
0.106	0.0129
0.114	0.01575
0.13	0.02768
0.126	0.02016
0.119	0.01845
0.102	0.01687
0.087	0.00702
0.119	0.01924
0.096	0.00893
0.078	0.00572
0.11	0.01527
0.095	0.00921
0.077	0.00502
0.086	0.0072
0.067	0.00305
0.087	0.00707
0.096	0.00868
0.06	0.00195
0.061	0.0025
0.075	0.00437
0.063	0.00264
0.112	0.01489
0.11	0.01526
0.095	0.00954
0.098	0.01013
0.079	0.00453
0.084	0.00583
0.055	0.00169
0.073	0.00385
0.112	0.01527
0.082	0.00549
0.076	0.00431
0.075	0.00373
0.087	0.00664
0.037	0.00051
0.083	0.0059
0.106	0.01174
0.078	0.00481
0.078	0.00479
0.047	0.00102
0.08	0.00447
0.052	0.00133
0.088	0.00778
0.035	0.0004
0.051	0.0013
0.07	0.0034
0.072	0.00399
0.072	0.00349
0.072	0.00337
0.038	0.0005
0.03	0.00027
0.067	0.00315
0.077	0.00412
0.147	0.0343
0.093	0.00879
0.091	0.00794
0.123	0.01978
0.065	0.00255
0.091	0.00785
0.096	0.00986
0.108	0.01526
0.084	0.00524
0.088	0.00747
0.093	0.00713
0.082	0.00592
0.056	0.00182
0.065	0.00277
0.145	0.03396
0.148	0.04077
0.128	0.02099
0.1	0.00918
0.15	0.03438
0.108	0.01102
0.092	0.00731
0.034	0.00034
0.034	0.00029
0.083	0.00502
0.147	0.03661
0.088	0.00681
0.092	0.00786
0.087	0.00631
0.08	0.00496
0.083	0.00546
0.077	0.0046
0.085	0.00239
0.055	0.00158
0.054	0.00151
0.12	0.01971
0.111	0.0146
0.118	0.01643
0.073	0.00357
0.063	0.0026
0.052	0.00136
0.065	0.00317
0.154	0.0348
0.06	0.00174
0.111	0.01276
0.113	0.01477
0.06	0.00169
0.065	0.00212
0.055	0.00147
0.09	0.00643
0.05	0.0012
0.077	0.00394
0.05	0.00105
0.057	0.00154
0.057	0.00159
0.065	0.00221
0.072	0.0032
0.061	0.00205
0.066	0.00241
0.084	0.00478
0.068	0.00278
0.077	0.00414
0.052	0.00111
0.033	0.00029
0.081	0.00507
0.09	0.00611
0.064	0.00223
0.049	0.00092
0.059	0.00163
0.083	0.00499
0.056	0.00153
0.091	0.00691
0.058	0.00178
0.134	0.0277
0.09	0.00697
0.068	0.00294
0.115	0.01551
0.095	0.00859
0.057	0.00154
0.078	0.0049
0.033	0.00032
0.057	0.00168
0.081	0.0051
0.03	0.00022
0.075	0.00372
0.083	0.00551
0.022	0.00013
0.041	0.00065
0.066	0.00246
0.028	0.00022
0.057	0.00164
0.052	0.00119
0.03	0.00021
0.032	0.00029
0.028	0.00018
0.032	0.00026
0.036	0.00042
0.028	0.00021
0.029	0.00018
0.022	0.00007
0.077	0.0038
0.108	0.01134
0.077	0.0042
0.087	0.00621
0.074	0.00313
0.105	0.01055
0.073	0.00342
0.027	0.00014
0.053	0.0012
0.09	0.00634
0.07	0.00269
0.095	0.0079
0.052	0.00116
0.064	0.00209
0.045	0.00072
0.055	0.00136
0.038	0.00043
0.039	0.0005
0.036	0.00046
0.04	0.00054
0.042	0.00068
0.076	0.00354
0.081	0.0049
0.081	0.00462
0.044	0.00077
0.075	0.00391
0.07	0.00303
0.038	0.00049
0.03	0.00023
0.035	0.00036
0.108	0.01125
0.107	0.01317
0.12	0.01726
0.157	0.04162
0.082	0.00518
0.087	0.00562
0.093	0.0077
0.083	0.00519
0.092	0.00752
0.07	0.00303
0.083	0.00549
0.043	0.00058
0.075	0.00366
0.045	0.00078
0.032	0.00031
0.04	0.00049
0.036	0.00033
0.061	0.00193
0.08	0.0045
0.038	0.00042
0.038	0.00043
0.043	0.00062
0.04	0.00057
0.036	0.00045
0.04	0.00052
0.134	0.02517
0.046	0.00091
0.103	0.01065
0.073	0.00347
0.083	0.0051
0.098	0.00911
0.064	0.00266
0.098	0.00899
0.042	0.00057
0.109	0.01277
0.145	0.03037
0.093	0.00649
0.047	0.00103
0.05	0.00103
0.046	0.00081
0.085	0.00534
0.046	0.00089
0.076	0.00372
0.043	0.00076
0.047	0.00096
0.091	0.00657
0.098	0.0089
0.043	0.00075
0.054	0.00133
0.047	0.00092
0.054	0.00136
0.036	0.00041
0.041	0.00067
0.063	0.00244
0.08	0.00494
0.076	0.00406
0.147	0.0302
0.136	0.02891
0.123	0.01801
0.116	0.01795
0.097	0.00966
0.103	0.01113
0.084	0.00623
0.1	0.00957
0.117	0.01629
0.128	0.01997
0.109	0.0133
0.097	0.00862
0.068	0.00285
0.078	0.00392
0.078	0.00478
0.066	0.00254
0.11	0.01389
0.106	0.01191
0.072	0.00313
0.085	0.00633
0.082	0.00504
0.095	0.00796
0.116	0.01679
0.067	0.00261
0.079	0.00468
0.074	0.00355
0.074	0.00383
0.055	0.00137
0.103	0.01189
0.095	0.00894
0.082	0.00548
0.059	0.00185
0.056	0.00152
0.051	0.00111
0.07	0.00317
0.068	0.00289
0.061	0.00205
0.057	0.00183
0.135	0.01665
0.089	0.0044
0.107	0.009
0.102	0.00751
0.082	0.00404
0.099	0.00716
0.108	0.00959
0.068	0.00191
0.043	0.00052
0.072	0.0023
0.052	0.00091
0.058	0.0012
0.06	0.00162
0.048	0.00077
0.09	0.00495
0.051	0.00093
0.07	0.00249
0.061	0.00172
0.099	0.00649
0.065	0.0025
0.078	0.00425
0.054	0.00159
0.044	0.00088
0.043	0.00078
0.051	0.00119
0.044	0.00074
0.056	0.00168
0.049	0.00128
0.031	0.00028
0.049	0.00111
0.037	0.00044
0.045	0.00078
0.045	0.00083
0.042	0.00076
0.037	0.00048
0.042	0.00065
0.033	0.00035
0.04	0.0006
0.037	0.00047
0.032	0.00038
0.034	0.00037
0.043	0.00072
0.023	0.00012
0.095	0.01226
0.063	0.00211
0.062	0.0022
0.052	0.00142
0.069	0.00284
0.062	0.00211
0.036	0.00038
0.047	0.00114
0.044	0.00087
0.034	0.00035
0.038	0.00055
0.04	0.00061
0.046	0.0009
0.052	0.00137
0.038	0.0006
0.042	0.00069
0.11	0.01386
0.041	0.0008
0.04	0.00068
0.172	0.0453
0.148	0.03576
0.107	0.01093
0.078	0.00372
0.062	0.00183
0.045	0.00067
0.041	0.00045
0.05	0.00085
0.047	0.00063
0.043	0.00048
0.043	0.00047
