# Supplementary material for: Human bipedalism and body-mass index
Source: Sci Rep. 2017 Jun 16;7:3688. doi: 10.1038/s41598-017-03961-w (PMC5473922; doi:10.1038/s41598-017-03961-w)
Supplement: Supplementary file 3 — Dataset 1C [file 41598_2017_3961_MOESM3_ESM.txt]

0.1	0.01043
0.096	0.00727
0.114	0.01387
0.098	0.0085
0.087	0.00605
0.077	0.00426
0.115	0.01614
0.106	0.01305
0.082	0.00465
0.1	0.00933
0.086	0.00483
0.088	0.00665
0.108	0.01121
0.084	0.00524
0.057	0.00149
0.07	0.0032
0.086	0.00615
0.08	0.00399
0.072	0.00328
0.062	0.00212
0.082	0.00503
0.085	0.00472
0.068	0.00258
0.065	0.0021
0.052	0.00117
0.043	0.00061
0.132	0.0258
0.116	0.01632
0.101	0.0099
0.13	0.02367
0.111	0.01292
0.104	0.01023
0.09	0.00667
0.099	0.00809
0.106	0.0122
0.09	0.00636
0.092	0.00757
0.081	0.00498
0.095	0.00848
0.074	0.00332
0.086	0.0061
0.092	0.00734
0.086	0.00613
0.081	0.00463
0.076	0.0041
0.067	0.00253
0.054	0.00132
0.06	0.00189
0.046	0.00084
0.037	0.00052
0.121	0.01751
0.126	0.01925
0.132	0.02216
0.126	0.01984
0.113	0.01545
0.102	0.01095
0.112	0.01338
0.119	0.01557
0.116	0.0142
0.112	0.01253
0.111	0.01425
0.091	0.00701
0.097	0.00711
0.076	0.00394
0.102	0.00881
0.093	0.00619
0.056	0.00139
0.15	0.03554
0.123	0.01942
0.118	0.01719
0.069	0.00274
0.067	0.00275
0.107	0.01303
0.028	0.0002
0.123	0.0244
0.117	0.02127
0.115	0.01792
0.116	0.02263
0.11	0.01734
0.118	0.02247
0.111	0.01643
0.112	0.01558
0.118	0.02112
0.088	0.00647
0.075	0.00409
0.084	0.00501
0.059	0.00199
0.061	0.00235
0.045	0.00088
0.04	0.00057
0.04	0.00059
0.041	0.00067
0.044	0.00067
0.043	0.00078
0.039	0.00055
0.04	0.00061
0.037	0.00059
0.039	0.00051
0.138	0.03005
0.118	0.0155
0.11	0.01546
0.12	0.01971
0.105	0.01333
0.136	0.02836
0.122	0.02174
0.1	0.01126
0.101	0.0111
0.111	0.01352
0.11	0.01407
0.095	0.00785
0.092	0.0079
0.088	0.00635
0.101	0.00865
0.083	0.00565
0.087	0.00639
0.089	0.00743
0.095	0.00835
0.087	0.00591
0.1	0.01061
0.087	0.00595
0.093	0.00689
0.101	0.01106
0.045	0.00071
0.045	0.00076
0.033	0.00028
0.045	0.00076
0.04	0.0005
0.034	0.00027
0.045	0.00071
0.163	0.04977
0.122	0.01837
0.129	0.02067
0.125	0.02096
0.116	0.01647
0.116	0.01582
0.112	0.01559
0.105	0.01298
0.135	0.02658
0.11	0.01252
0.115	0.01701
0.114	0.01748
0.1	0.0109
0.102	0.01151
0.116	0.01677
0.106	0.01374
0.107	0.01393
0.116	0.01559
0.1	0.01034
0.114	0.01588
0.109	0.01466
0.096	0.00975
0.109	0.01319
0.081	0.00552
0.075	0.00397
0.057	0.00178
0.061	0.0023
0.055	0.00158
0.064	0.00217
0.066	0.0027
0.055	0.00138
0.051	0.00129
0.045	0.00094
0.051	0.00126
0.061	0.00213
0.063	0.00264
0.051	0.00145
0.042	0.00061
0.1	0.01203
0.09	0.00799
0.083	0.00565
0.102	0.01227
0.103	0.01687
0.065	0.00237
0.081	0.00503
0.066	0.00303
0.086	0.00606
0.073	0.00389
0.067	0.00279
0.044	0.00079
0.068	0.00324
0.038	0.00048
0.036	0.00039
0.03	0.00024
0.037	0.0004
0.032	0.00026
0.034	0.00036
0.09	0.00791
0.102	0.01192
0.097	0.01162
0.08	0.00533
0.069	0.0034
0.039	0.00066
0.04	0.00081
0.153	0.04255
0.099	0.01136
0.09	0.007
0.091	0.00622
0.085	0.00547
0.09	0.00699
0.083	0.0054
0.075	0.00349
0.073	0.00365
0.083	0.00643
0.075	0.00447
0.08	0.0053
0.064	0.00265
0.053	0.00156
0.072	0.00323
0.037	0.00049
0.043	0.0008
0.041	0.00069
0.033	0.00035
0.038	0.00045
0.037	0.00035
0.034	0.00031
0.102	0.0147
0.092	0.00811
0.076	0.00478
0.112	0.01743
0.082	0.00675
0.074	0.00421
0.076	0.0041
0.058	0.00175
0.076	0.00404
0.061	0.002
0.056	0.00189
0.045	0.00087
0.085	0.00629
0.076	0.00407
0.079	0.0052
0.071	0.00358
0.072	0.00398
0.073	0.00363
0.062	0.00208
0.057	0.00166
0.049	0.00113
0.04	0.00056
0.042	0.00072
0.041	0.00064
0.035	0.00047
0.041	0.00065
0.04	0.00062
0.037	0.00054
0.031	0.00029
0.114	0.02083
0.103	0.01444
0.107	0.01551
0.095	0.01023
0.101	0.01408
0.092	0.00871
0.092	0.00807
0.102	0.0137
0.085	0.0063
0.102	0.01246
0.103	0.01256
0.076	0.00498
0.073	0.00419
0.08	0.00465
0.083	0.00674
0.077	0.00478
0.077	0.00441
0.135	0.02521
0.117	0.01503
0.146	0.03275
0.128	0.02222
0.125	0.02268
0.117	0.01639
0.141	0.02963
0.121	0.01813
0.134	0.02529
0.116	0.01486
0.122	0.01903
0.116	0.01637
0.143	0.02624
0.067	0.00271
0.064	0.00226
0.067	0.00298
0.105	0.01106
0.146	0.03974
0.108	0.01506
0.14	0.03233
0.092	0.00793
0.138	0.03177
0.107	0.0133
0.112	0.01532
0.111	0.02095
0.09	0.00761
0.103	0.01254
0.103	0.01203
0.108	0.01433
0.078	0.00473
0.105	0.01494
0.11	0.01656
0.103	0.01104
0.099	0.01052
0.09	0.00744
0.11	0.01517
0.093	0.00789
0.08	0.01266
0.087	0.00707
0.045	0.00096
0.041	0.0007
0.043	0.00086
0.036	0.00049
0.103	0.0127
0.096	0.0102
0.07	0.00336
0.091	0.0096
0.09	0.00799
0.122	0.01693
0.102	0.01166
0.105	0.01224
0.12	0.0218
0.077	0.00481
0.067	0.00335
0.091	0.00857
0.071	0.00374
0.064	0.00271
0.077	0.00389
0.062	0.00236
0.051	0.00201
0.059	0.00211
0.061	0.0024
0.06	0.00187
0.061	0.00207
0.067	0.00266
0.06	0.00211
0.057	0.00159
0.07	0.00313
0.05	0.00121
0.055	0.0027
0.052	0.00144
0.05	0.00126
0.055	0.00155
0.044	0.00058
0.046	0.00076
0.04	0.00056
0.054	0.00135
0.061	0.00217
0.049	0.00101
0.045	0.00072
0.05	0.0011
0.104	0.01229
0.125	0.02039
0.084	0.00527
0.058	0.0019
0.069	0.00295
0.084	0.00645
0.085	0.00602
0.076	0.00415
0.075	0.00423
0.075	0.00441
0.078	0.00467
0.074	0.00406
0.066	0.00276
0.152	0.042
0.089	0.00667
0.06	0.00218
0.115	0.009
0.11	0.01
0.105	0.009
0.085	0.004
0.075	0.003
0.14	0.025
0.113	0.014
0.13	0.026
0.1	0.011
0.12	0.018
0.095	0.009
0.095	0.009
0.115	0.01
0.125	0.02
0.116	0.015
0.12	0.015
0.116	0.014
0.098	0.008
0.091	0.007
0.091	0.007
0.1	0.011
0.115	0.015
0.105	0.031
0.085	0.008
0.103	0.011
0.098	0.009
0.095	0.008
0.075	0.005
0.07	0.004
0.065	0.006
0.073	0.009
0.073	0.006
0.134	0.02149
0.128	0.01864
0.1	0.00876
0.095	0.0081
0.099	0.0043
0.097	0.00373
0.06	0.00171
0.094	0.00679
0.088	0.00585
0.104	0.0099
0.08	0.00456
0.076	0.00334
0.106	0.01054
0.099	0.00769
0.09	0.00595
0.101	0.00954
0.097	0.00724
0.068	0.00263
0.088	0.0052
0.059	0.00164
0.08	0.00407
0.075	0.00331
0.075	0.00345
0.082	0.00453
0.074	0.00359
0.079	0.00486
0.039	0.00061
0.113	0.0143
0.095	0.00711
0.099	0.00771
0.11	0.00911
0.099	0.00797
0.115	0.02055
0.115	0.01322
0.056	0.00117
0.089	0.00538
0.032	0.00029
0.038	0.00037
0.095	0.00677
0.093	0.00684
0.033	0.00029
0.031	0.00021
0.097	0.0069
0.11	0.01104
0.072	0.00285
0.103	0.01091
0.085	0.0047
0.106	0.01029
0.1	0.00886
0.097	0.00843
0.078	0.00319
0.09	0.00565
0.107	0.01071
0.103	0.00866
0.067	0.00238
0.092	0.00643
0.085	0.00472
0.064	0.00225
0.03	0.0002
0.027	0.00013
0.06	0.00152
0.115	0.01376
0.088	0.00552
0.1	0.00887
0.126	0.01659
0.119	0.01465
0.114	0.0126
0.1	0.00805
0.094	0.01455
0.124	0.01878
0.11	0.02985
0.122	0.01373
0.084	0.00476
0.083	0.00473
0.08	0.00423
0.119	0.01432
0.072	0.00282
0.106	0.01072
0.12	0.01494
0.074	0.00349
0.076	0.00394
0.115	0.01286
0.092	0.00516
0.093	0.0063
0.028	0.00018
0.09	0.00584
0.102	0.00883
0.072	0.00292
0.075	0.00349
0.095	0.00677
0.035	0.00035
0.034	0.00034
0.105	0.01124
0.088	0.00588
0.091	0.00752
0.082	0.00491
0.063	0.00208
0.082	0.00452
0.077	0.0038
0.102	0.01005
0.074	0.00326
0.075	0.00314
0.101	0.00881
0.044	0.00053
0.102	0.00775
0.068	0.00282
0.075	0.00299
0.04	0.00055
0.068	0.00237
0.062	0.0019
0.033	0.00031
0.071	0.00259
0.054	0.00117
0.069	0.00274
0.11	0.01248
0.07	0.00261
0.08	0.00378
0.074	0.00354
0.062	0.00169
0.102	0.00809
0.072	0.00327
0.075	0.00367
0.071	0.003
0.098	0.00854
0.103	0.01008
0.076	0.00376
0.086	0.00528
0.077	0.00404
0.079	0.00387
0.078	0.00392
0.122	0.01793
0.046	0.00076
0.094	0.00679
0.077	0.0034
0.075	0.00306
0.092	0.00651
0.097	0.00837
0.102	0.00899
0.075	0.00282
0.087	0.00489
0.071	0.00289
0.074	0.00316
0.085	0.00442
0.08	0.00415
0.064	0.00184
0.065	0.00226
0.072	0.00306
0.081	0.00446
0.103	0.0097
0.09	0.00569
0.08	0.00427
0.105	0.01044
0.114	0.01179
0.094	0.00686
0.095	0.00753
0.085	0.00472
0.13	0.01976
0.082	0.00469
0.097	0.00777
0.095	0.00695
0.099	0.00866
0.103	0.00862
0.08	0.00381
0.122	0.01557
0.099	0.00776
0.102	0.00895
0.102	0.00844
0.076	0.0038
0.094	0.00686
0.142	0.02585
0.11	0.01112
0.099	0.00807
0.047	0.00244
0.077	0.0034
0.093	0.00658
0.092	0.00673
0.064	0.00231
0.121	0.01737
0.126	0.02072
0.045	0.00094
0.14	0.0254
0.116	0.01327
0.082	0.00408
0.091	0.00694
0.096	0.00815
0.086	0.00525
0.103	0.01037
0.107	0.01275
0.102	0.00969
0.074	0.00297
0.102	0.00981
0.098	0.0097
0.073	0.0032
0.078	0.00418
0.106	0.01146
0.102	0.0075
0.093	0.00596
0.083	0.00513
0.076	0.00383
0.086	0.00512
0.03	0.00025
0.083	0.00514
0.101	0.009
0.112	0.01263
0.1	0.00634
0.08	0.0039
0.115	0.01122
0.13	0.01995
0.115	0.01318
0.104	0.01025
0.079	0.00391
0.115	0.0143
0.118	0.0156
0.128	0.0174
0.076	0.00379
0.076	0.00308
0.092	0.00734
0.086	0.00527
0.096	0.00651
0.066	0.00858
0.073	0.00316
0.086	0.00495
0.071	0.00755
0.101	0.0081
0.08	0.00406
0.077	0.00348
0.08	0.00381
0.066	0.00239
0.051	0.00106
0.087	0.00543
0.09	0.01146
0.095	0.00691
0.076	0.00332
0.092	0.00667
0.076	0.00308
0.082	0.00399
0.082	0.00402
0.031	0.00022
0.089	0.00471
0.117	0.012
0.085	0.005
0.115	0.0121
0.085	0.00521
0.035	0.00034
0.092	0.00594
0.096	0.00718
0.08	0.00437
0.086	0.0047
0.084	0.00451
0.096	0.00733
0.098	0.00749
0.038	0.00039
0.068	0.00219
0.077	0.00355
0.083	0.00484
0.108	0.00971
0.063	0.00643
0.097	0.00731
0.094	0.00735
0.098	0.00765
0.075	0.00322
0.079	0.00719
0.034	0.0003
0.028	0.00017
0.028	0.00016
0.03	0.00022
0.155	0.03915
0.124	0.01972
0.1	0.00869
0.106	0.01039
0.108	0.01197
0.124	0.01763
0.106	0.00984
0.109	0.01627
0.099	0.00815
0.105	0.00957
0.099	0.00837
0.105	0.00975
0.105	0.01058
0.087	0.00519
0.081	0.00458
0.101	0.00926
0.088	0.00616
0.07	0.00266
0.102	0.00971
0.1	0.00854
0.109	0.01212
0.116	0.01242
0.14	0.02554
0.15	0.04131
0.104	0.00999
0.09	0.00642
0.088	0.00554
0.111	0.01217
0.085	0.00549
0.083	0.00519
0.075	0.00319
0.1	0.00845
0.077	0.00352
0.083	0.00425
0.073	0.00334
0.085	0.00493
0.08	0.0042
0.08	0.0043
0.066	0.0024
0.076	0.00319
0.047	0.00089
0.037	0.00042
0.032	0.00027
0.034	0.00031
0.036	0.00037
0.028	0.00023
0.102	0.00839
0.1	0.00737
0.115	0.01259
0.113	0.01187
0.13	0.01793
0.106	0.01002
0.107	0.0102
0.063	0.00202
0.09	0.00595
0.097	0.00743
0.097	0.00773
0.087	0.00525
0.073	0.0031
0.094	0.00752
0.087	0.00514
0.092	0.00652
0.027	0.00018
0.032	0.0003
0.071	0.00303
0.08	0.00403
0.066	0.00248
0.079	0.00372
0.094	0.00685
0.08	0.00404
0.091	0.00611
0.091	0.00621
0.069	0.00307
0.083	0.00478
0.077	0.00343
0.075	0.00354
0.123	0.01742
0.145	0.02878
0.09	0.00587
0.1	0.00863
0.102	0.00882
0.109	0.01083
0.099	0.00776
0.103	0.00938
0.088	0.0058
0.105	0.00846
0.086	0.00551
0.085	0.00463
0.047	0.00097
0.048	0.00103
0.045	0.00066
0.037	0.00038
0.038	0.00053
0.035	0.00032
0.13	0.02011
0.106	0.00953
0.096	0.00657
0.099	0.00828
0.105	0.00863
0.102	0.00775
0.094	0.00662
0.108	0.01049
0.088	0.00588
0.086	0.00488
0.065	0.0024
0.086	0.0049
0.092	0.0067
0.09	0.0052
0.073	0.00314
0.077	0.00349
0.121	0.01675
0.077	0.00386
0.087	0.00485
0.075	0.00329
0.088	0.00575
0.09	0.00613
0.091	0.00586
0.125	0.01688
0.125	0.01462
0.12	0.01544
0.086	0.00572
0.102	0.01011
0.077	0.00373
0.072	0.00301
0.082	0.00405
0.078	0.0046
0.093	0.00608
0.121	0.01596
0.045	0.00068
0.087	0.00562
0.103	0.01012
0.098	0.00762
0.07	0.00243
0.115	0.01175
0.089	0.00559
0.04	0.00051
0.086	0.00492
0.09	0.00669
0.053	0.00107
0.062	0.00281
0.05	0.00113
0.05	0.0011
0.12	0.01568
0.125	0.01878
0.124	0.01616
0.106	0.00966
0.085	0.00479
0.113	0.0137
0.105	0.0101
0.083	0.00441
0.093	0.00697
0.1	0.00932
0.078	0.00411
0.066	0.00215
0.082	0.00444
0.037	0.00034
0.103	0.01024
0.12	0.01544
0.103	0.00882
0.037	0.00044
0.027	0.00013
0.03	0.00017
0.03	0.0002
0.031	0.00025
0.095	0.00733
0.061	0.00197
0.106	0.00997
0.111	0.01124
0.073	0.00353
0.076	0.00356
0.07	0.0028
0.075	0.00309
0.102	0.01031
0.068	0.00267
0.083	0.00435
0.121	0.01356
0.036	0.00038
0.031	0.00025
0.102	0.00872
0.023	0.00006
0.082	0.00402
0.134	0.02268
0.106	0.01252
0.115	0.01229
0.118	0.01459
0.15	0.0342
0.127	0.01752
0.097	0.00784
0.088	0.00599
0.082	0.00499
0.038	0.00046
0.075	0.00858
0.085	0.0052
0.108	0.01185
0.09	0.00731
0.095	0.00524
0.102	0.00952
0.124	0.01776
0.075	0.00433
0.101	0.00988
0.084	0.0059
0.093	0.00854
0.11	0.01263
0.103	0.01069
0.048	0.00085
0.082	0.0038
0.072	0.004
0.076	0.00364
0.118	0.01472
0.073	0.00371
0.073	0.00296
0.062	0.00185
0.089	0.00619
0.071	0.00338
0.085	0.00508
0.06	0.00186
0.045	0.00063
0.052	0.00125
0.051	0.00102
0.08	0.00439
0.043	0.00069
0.037	0.00041
0.073	0.00322
0.083	0.00488
0.081	0.00481
0.112	0.01361
0.096	0.00821
0.112	0.01299
0.08	0.00392
0.095	0.0078
0.071	0.00294
0.077	0.004
0.084	0.00492
0.078	0.00413
0.138	0.02813
0.133	0.02197
0.129	0.01911
0.11	0.01244
0.116	0.01408
0.137	0.02318
0.116	0.01235
0.109	0.01216
0.12	0.02186
0.105	0.01055
0.115	0.01321
0.113	0.01253
0.093	0.00608
0.132	0.02134
0.1	0.00895
0.102	0.0092
0.092	0.00668
0.075	0.00039
0.11	0.0119
0.124	0.01828
0.118	0.01244
0.086	0.00561
0.113	0.01319
0.111	0.01241
0.105	0.02284
0.135	0.02391
0.112	0.0131
0.12	0.01487
0.145	0.03363
0.117	0.01477
0.137	0.02732
0.13	0.02095
0.126	0.01419
0.067	0.00264
0.107	0.01184
0.08	0.00376
0.065	0.00183
0.087	0.0051
0.065	0.00154
0.093	0.00615
0.098	0.00813
0.115	0.01448
0.085	0.00487
0.105	0.00952
0.095	0.00718
0.072	0.00312
0.085	0.00548
0.076	0.00342
0.061	0.00199
0.074	0.0032
0.062	0.00177
0.092	0.00789
0.092	0.00667
0.07	0.00291
0.12	0.01482
0.066	0.00212
0.086	0.00419
0.095	0.00647
0.085	0.00504
0.073	0.00802
0.067	0.00263
0.085	0.00534
0.072	0.00649
0.076	0.00361
0.149	0.03241
0.096	0.00686
0.113	0.01225
0.086	0.00426
0.082	0.00428
0.07	0.00277
0.079	0.00384
0.085	0.00417
0.068	0.00263
0.077	0.00327
0.088	0.00555
0.066	0.00222
0.04	0.00051
0.037	0.00044
0.142	0.02349
0.097	0.00781
0.105	0.00982
0.088	0.00493
0.084	0.0038
0.067	0.00215
0.078	0.00386
0.091	0.00578
0.091	0.0057
0.098	0.00738
0.048	0.00078
0.051	0.00111
0.03	0.00018
0.097	0.00827
0.099	0.01452
0.123	0.0175
0.102	0.00849
0.112	0.0131
0.09	0.00645
0.085	0.00428
0.067	0.00248
0.089	0.00567
0.076	0.00348
0.133	0.02265
0.077	0.00378
0.088	0.00625
0.117	0.0098
0.123	0.01604
0.091	0.0066
0.095	0.00627
0.078	0.00407
0.099	0.00689
0.096	0.00807
0.056	0.00148
0.074	0.00312
0.077	0.00397
0.082	0.00449
0.07	0.00278
0.085	0.00517
0.074	0.00328
0.034	0.00028
0.052	0.00101
0.04	0.0007
0.062	0.00171
0.043	0.0006
0.031	0.00024
0.111	0.01295
0.083	0.00448
0.06	0.00182
0.092	0.00747
0.086	0.00546
0.062	0.00227
0.068	0.0027
0.091	0.00727
0.074	0.00414
0.147	0.03264
0.112	0.01432
0.102	0.00961
0.108	0.01226
0.12	0.01807
0.141	0.02899
0.108	0.01224
0.11	0.01101
0.107	0.01168
0.12	0.02022
0.13	0.02076
0.135	0.02389
0.145	0.02844
0.069	0.00285
0.077	0.00403
0.076	0.00409
0.081	0.00452
0.074	0.00371
0.077	0.00399
0.095	0.00844
0.069	0.00291
0.128	0.0174
0.114	0.0126
0.158	0.04323
0.122	0.0161
0.164	0.0382
0.16	0.03375
0.128	0.0194
0.11	0.01221
0.103	0.01026
0.117	0.01403
0.118	0.01464
0.103	0.0099
0.094	0.00632
0.096	0.00907
0.09	0.00536
0.1	0.00806
0.103	0.00867
0.105	0.00962
0.079	0.00371
0.084	0.0045
0.098	0.0079
0.078	0.00377
0.098	0.00899
0.084	0.00494
0.078	0.0036
0.088	0.00583
0.144	0.0335
0.145	0.0326
0.147	0.0355
0.12	0.0188
0.145	0.0355
0.139	0.0431
0.128	0.0391
0.095	0.00871
0.106	0.01084
0.136	0.0241
0.088	0.00627
0.105	0.01105
0.098	0.01016
0.132	0.02863
0.087	0.00603
0.113	0.01319
0.111	0.01375
0.104	0.01106
0.074	0.00408
0.122	0.01837
0.096	0.00842
0.097	0.0093
0.106	0.01245
0.066	0.00253
0.098	0.00964
0.071	0.00421
0.078	0.00473
0.093	0.0088
0.11	0.01454
0.074	0.00391
0.146	0.03437
0.104	0.0116
0.086	0.00522
0.06	0.00214
0.147	0.03469
0.143	0.0292
0.146	0.03169
0.135	0.02849
0.143	0.0294
0.151	0.03573
0.131	0.02351
0.118	0.01518
0.162	0.0385
0.132	0.02227
0.14	0.0276
0.1	0.00804
0.116	0.01451
0.12	0.01683
0.12	0.01889
0.075	0.00374
0.121	0.01971
0.135	0.02565
0.133	0.02583
0.128	0.01904
0.123	0.01684
0.134	0.02548
0.129	0.02018
0.111	0.01259
0.112	0.01247
0.073	0.0035
0.088	0.00616
0.089	0.00634
0.067	0.00253
0.112	0.01314
0.065	0.00233
0.074	0.0033
0.078	0.00443
0.137	0.02878
0.135	0.0248
0.152	0.04323
0.141	0.02774
0.109	0.0131
0.096	0.00698
0.087	0.00736
0.085	0.00565
0.132	0.02884
0.138	0.02935
0.122	0.02101
0.126	0.02231
0.106	0.0114
0.096	0.00921
0.132	0.02332
0.085	0.00738
0.099	0.00953
0.107	0.01293
0.106	0.00897
0.097	0.0083
0.083	0.00549
0.074	0.00373
0.082	0.00506
0.084	0.00947
0.093	0.00732
0.095	0.00997
0.079	0.00422
0.078	0.00507
0.089	0.0077
0.112	0.01351
0.092	0.0078
0.113	0.01754
0.097	0.0092
0.097	0.00934
0.102	0.01026
0.1	0.0101
0.087	0.00769
0.092	0.00911
0.119	0.01865
0.092	0.00756
0.091	0.00757
0.08	0.00508
0.086	0.0067
0.098	0.00883
0.14	0.03211
0.145	0.0366
0.148	0.03847
0.147	0.04272
0.142	0.03244
0.141	0.03288
0.145	0.02966
0.091	0.00805
0.095	0.00925
0.088	0.00642
0.119	0.01845
0.121	0.01852
0.077	0.00435
0.127	0.02031
0.112	0.01452
0.107	0.01087
0.103	0.01166
0.099	0.00943
0.1	0.01033
0.086	0.00616
0.134	0.02703
0.112	0.01475
0.106	0.01299
0.093	0.00827
0.086	0.00593
0.107	0.01224
0.092	0.00794
0.101	0.01086
0.086	0.00672
0.075	0.00405
0.075	0.00383
0.146	0.03935
0.126	0.02103
0.104	0.0098
0.107	0.01321
0.115	0.01498
0.092	0.00853
0.136	0.02485
0.13	0.02477
0.1	0.0091
0.132	0.02208
0.09	0.00736
0.077	0.00471
0.068	0.0029
0.084	0.0056
0.089	0.00611
0.112	0.01214
0.084	0.0046
0.09	0.00727
0.067	0.00264
0.106	0.01109
0.07	0.00323
0.08	0.00426
0.086	0.00557
0.078	0.00403
0.068	0.00262
0.066	0.00228
0.067	0.00244
0.057	0.00175
0.078	0.0041
0.056	0.0017
0.15	0.03949
0.116	0.01514
0.092	0.00765
0.074	0.00351
0.062	0.00209
0.07	0.00285
0.106	0.01151
0.085	0.00529
0.078	0.00382
0.075	0.00358
0.09	0.00633
0.09	0.00667
0.098	0.00896
0.075	0.00336
0.078	0.0034
0.078	0.00375
0.086	0.00578
0.074	0.00308
0.072	0.0033
0.077	0.0037
0.102	0.00911
0.098	0.00816
0.085	0.00569
0.11	0.01172
0.115	0.01426
0.097	0.00854
0.088	0.00587
0.07	0.00278
0.06	0.00181
0.115	0.01535
0.09	0.00804
0.089	0.0066
0.099	0.00943
0.031	0.0003
0.095	0.00969
0.133	0.02341
0.098	0.01093
0.107	0.01129
0.096	0.00842
0.157	0.03858
0.083	0.00515
0.096	0.00797
0.096	0.00854
0.082	0.00456
0.073	0.0033
0.073	0.0031
0.071	0.00277
0.043	0.00061
0.135	0.02416
0.099	0.00895
0.081	0.00468
0.118	0.01927
0.127	0.01887
0.083	0.00557
0.083	0.00559
0.071	0.00312
0.078	0.00415
0.063	0.00238
0.06	0.00203
0.057	0.00185
0.082	0.00536
0.055	0.0013
0.065	0.00258
0.059	0.0018
0.052	0.00137
0.056	0.00164
0.115	0.01292
0.107	0.01016
0.071	0.00329
0.074	0.00387
0.067	0.0029
0.061	0.00225
0.056	0.0017
0.06	0.002
0.082	0.00461
0.141	0.03096
0.101	0.00937
0.114	0.01483
0.047	0.00102
0.042	0.00059
0.043	0.00061
0.095	0.00777
0.036	0.00035
0.083	0.00495
0.102	0.00916
0.099	0.00987
0.135	0.02738
0.075	0.00369
0.099	0.0101
0.08	0.00467
0.074	0.00326
0.076	0.00356
0.11	0.01272
0.094	0.00697
0.113	0.01334
0.029	0.00023
0.027	0.0002
0.036	0.00045
0.069	0.00271
0.042	0.00059
0.093	0.00779
0.089	0.00698
0.086	0.00606
0.07	0.00289
0.047	0.00098
0.07	0.00302
0.08	0.00469
0.079	0.00451
0.025	0.00016
0.023	0.00011
0.031	0.00027
0.089	0.00618
0.094	0.00748
0.092	0.00681
0.076	0.00417
0.139	0.02456
0.081	0.00475
0.102	0.00996
0.069	0.00302
0.04	0.00066
0.085	0.00605
0.032	0.0004
0.081	0.00467
0.103	0.01024
0.092	0.0067
0.1	0.00886
0.11	0.01194
0.102	0.00875
0.092	0.00692
0.126	0.01799
0.035	0.00036
0.101	0.0099
0.025	0.00014
0.098	0.00772
0.1	0.00825
0.091	0.00663
0.086	0.00556
0.088	0.00625
0.044	0.00063
0.105	0.00949
0.038	0.0005
0.072	0.00322
0.112	0.01326
0.142	0.02708
0.073	0.00355
0.117	0.0157
0.117	0.01519
0.131	0.02088
0.098	0.0078
0.035	0.00045
0.08	0.00481
0.114	0.01398
0.04	0.00062
0.027	0.00028
0.028	0.00025
0.129	0.02167
0.086	0.00459
0.097	0.00764
0.133	0.02068
0.127	0.018
0.125	0.0168
0.08	0.00393
0.08	0.00433
0.081	0.00455
0.094	0.00666
0.073	0.00296
0.083	0.00474
0.067	0.00241
0.09	0.00613
0.068	0.00298
0.091	0.0056
0.08	0.00385
0.086	0.0055
0.095	0.00645
0.072	0.00295
0.081	0.00415
0.076	0.00354
0.128	0.01834
0.086	0.00566
0.1	0.00871
0.078	0.0039
0.116	0.01373
0.12	0.01509
0.087	0.00504
0.06	0.0018
0.155	0.0364
0.072	0.00293
0.096	0.00694
0.101	0.00824
0.068	0.00248
0.065	0.00219
0.103	0.00932
0.08	0.0043
0.093	0.00658
0.09	0.00661
0.079	0.00375
0.07	0.00306
0.113	0.01192
0.075	0.00331
0.071	0.00331
0.088	0.00566
0.07	0.00276
0.097	0.00694
0.096	0.00736
0.067	0.00236
0.08	0.00428
0.058	0.00146
0.065	0.00238
0.044	0.00078
0.031	0.00024
0.111	0.01246
0.113	0.01165
0.114	0.014
0.104	0.00905
0.073	0.00312
0.08	0.00374
0.059	0.00188
0.081	0.00487
0.05	0.00114
0.028	0.00022
0.05	0.00098
0.027	0.00019
0.093	0.00725
0.073	0.00288
0.079	0.00367
0.072	0.00313
0.121	0.01565
0.085	0.00542
0.107	0.00964
0.071	0.00347
0.082	0.00491
0.075	0.00357
0.074	0.00275
0.095	0.00739
0.082	0.00493
0.075	0.00358
0.092	0.00649
0.043	0.00068
0.07	0.00287
0.063	0.00236
0.08	0.00404
0.066	0.00251
0.029	0.0002
0.07	0.00316
0.1	0.00822
0.085	0.00569
0.13	0.02044
0.085	0.00544
0.069	0.00279
0.081	0.00427
0.072	0.00289
0.074	0.00337
0.07	0.00312
0.059	0.0016
0.067	0.00237
0.067	0.00266
0.025	0.00031
0.129	0.01957
0.133	0.02241
0.107	0.01186
0.092	0.00753
0.021	0.00028
0.145	0.03143
0.114	0.01373
0.07	0.00311
0.118	0.01716
0.098	0.00935
0.065	0.00232
0.095	0.00759
0.093	0.00676
0.083	0.00493
0.1	0.00893
0.092	0.00771
0.101	0.00972
0.076	0.00438
0.076	0.00409
0.059	0.00203
0.099	0.00867
0.1	0.00999
0.09	0.00653
0.143	0.02938
0.097	0.00757
0.107	0.01084
0.073	0.00311
0.103	0.01012
0.082	0.00483
0.092	0.00721
0.107	0.01707
0.108	0.0107
0.07	0.00281
0.077	0.00355
0.094	0.00735
0.146	0.02687
0.112	0.01318
0.072	0.00309
0.077	0.00369
0.07	0.0026
0.038	0.00045
0.037	0.0004
0.068	0.00256
0.115	0.01402
0.129	0.02138
0.129	0.02067
0.108	0.0113
0.123	0.01686
0.1	0.01022
0.091	0.00653
0.107	0.01076
0.09	0.00536
0.098	0.00739
0.097	0.00739
0.09	0.0059
0.076	0.00372
0.055	0.00135
0.147	0.0293
0.135	0.0261
0.111	0.01521
0.116	0.01638
0.136	0.0242
0.104	0.01105
0.1	0.00896
0.126	0.02219
0.122	0.01679
0.096	0.00783
0.099	0.0097
0.106	0.01189
0.099	0.00928
0.103	0.01006
0.107	0.01295
0.097	0.00836
0.098	0.00804
0.076	0.00381
0.089	0.00559
0.098	0.00855
0.086	0.00446
0.077	0.00391
0.049	0.00102
0.085	0.00746
0.033	0.00035
0.116	0.01584
0.09	0.00735
0.095	0.0074
0.104	0.01141
0.043	0.00072
0.098	0.00974
0.083	0.00469
0.081	0.00457
0.117	0.01542
0.095	0.00684
0.073	0.00355
0.08	0.00493
0.08	0.00463
0.087	0.00652
0.077	0.00355
0.075	0.00372
0.068	0.0026
0.044	0.00075
0.074	0.00374
0.102	0.01145
0.093	0.00761
0.087	0.00626
0.069	0.00295
0.076	0.00332
0.06	0.00179
0.044	0.00076
0.048	0.00095
0.033	0.00033
0.048	0.00097
0.07	0.00274
0.063	0.00224
0.108	0.0117
0.117	0.01355
0.102	0.00877
0.107	0.00945
0.076	0.00328
0.087	0.0055
0.078	0.00413
0.087	0.00544
0.077	0.0037
0.128	0.02131
0.116	0.01303
0.093	0.00761
0.116	0.01274
0.122	0.01803
0.066	0.00237
0.069	0.0017
0.101	0.01
0.066	0.00248
0.074	0.00342
0.066	0.00237
0.028	0.0002
0.097	0.0083
0.081	0.00433
0.077	0.00406
0.092	0.00746
0.086	0.00525
0.075	0.00326
0.091	0.00752
0.084	0.00504
0.09	0.00689
0.078	0.00408
0.071	0.00311
0.04	0.00056
0.064	0.00216
0.083	0.00485
0.093	0.00637
0.07	0.00279
0.093	0.00713
0.07	0.00303
0.098	0.00786
0.093	0.00768
0.102	0.009
0.091	0.00674
0.035	0.00036
0.084	0.00578
0.1	0.00916
0.111	0.01427
0.083	0.00496
0.083	0.0055
0.056	0.00141
0.054	0.00133
0.075	0.00315
0.037	0.00051
0.043	0.00071
0.05	0.00112
0.037	0.00042
0.035	0.00036
0.107	0.01168
0.082	0.00564
0.092	0.00651
0.082	0.00469
0.108	0.01366
0.095	0.00646
0.095	0.00756
0.094	0.00722
0.093	0.00694
0.082	0.00474
0.085	0.006
0.096	0.00848
0.09	0.00612
0.032	0.00026
0.029	0.00017
0.106	0.01071
0.037	0.00041
0.097	0.00691
0.053	0.00119
0.036	0.00039
0.037	0.00045
0.033	0.00028
0.033	0.00033
0.099	0.0085
0.09	0.00719
0.039	0.0006
0.145	0.03
0.153	0.03755
0.13	0.02063
0.137	0.02625
0.157	0.03626
0.154	0.04435
0.142	0.03098
0.133	0.02304
0.156	0.04567
0.124	0.01654
0.101	0.00849
0.078	0.00397
0.103	0.00998
0.086	0.00551
0.08	0.00453
0.146	0.0326
0.128	0.026
0.155	0.03
0.148	0.0294
0.135	0.0198
0.14	0.0238
0.141	0.0234
0.137	0.021
0.137	0.0219
0.125	0.018
0.13	0.0184
0.135	0.0274
0.14	0.0243
0.135	0.0202
0.122	0.0158
0.144	0.03136
0.163	0.04618
0.151	0.03752
0.132	0.02433
0.14	0.02854
0.118	0.01777
0.146	0.03462
0.142	0.02901
0.136	0.02618
0.117	0.01526
0.128	0.02041
0.131	0.0235
0.12	0.01488
0.098	0.00969
0.125	0.01783
0.126	0.01647
0.134	0.02199
0.138	0.02925
0.136	0.0243
0.146	0.03031
0.143	0.0302
0.132	0.02282
0.146	0.03169
0.106	0.01042
0.116	0.01616
0.132	0.02299
0.126	0.02256
0.12	0.01445
0.117	0.01629
0.128	0.02087
0.125	0.02131
0.135	0.0215
0.132	0.02052
0.123	0.01518
0.139	0.02976
0.127	0.02127
0.127	0.02255
0.115	0.01532
0.13	0.02328
0.11	0.01703
0.078	0.00404
0.082	0.0051
0.097	0.00849
0.102	0.00984
0.118	0.01701
0.105	0.01144
0.105	0.00908
0.085	0.00514
0.087	0.00517
0.125	0.02082
0.13	0.02109
0.107	0.01082
0.107	0.0112
0.122	0.02043
0.108	0.0124
0.137	0.02733
0.107	0.01259
0.113	0.01422
0.087	0.00719
0.087	0.00533
0.078	0.00371
0.115	0.01393
0.113	0.014
0.113	0.01506
0.111	0.01519
0.113	0.01459
0.125	0.02051
0.108	0.01304
0.118	0.01565
0.122	0.01865
0.108	0.01294
0.12	0.01653
0.1	0.00879
0.11	0.01182
0.126	0.01928
0.1	0.00875
0.12	0.01626
0.131	0.02524
0.132	0.02221
0.117	0.01578
0.096	0.00758
0.091	0.00629
0.123	0.02004
0.086	0.00692
0.06	0.00176
0.1	0.00697
0.071	0.00278
0.06	0.00139
0.098	0.00611
0.06	0.00135
0.043	0.00063
0.095	0.00678
0.088	0.00505
0.045	0.00056
0.061	0.00174
0.042	0.00047
0.075	0.00303
0.052	0.001
0.046	0.00068
0.032	0.00035
0.042	0.00055
0.05	0.00091
0.042	0.00052
0.057	0.00121
0.08	0.0045
0.045	0.00068
0.045	0.00069
0.037	0.00035
0.082	0.00439
0.068	0.00211
0.051	0.00085
0.062	0.00179
0.06	0.0014
0.06	0.00114
0.042	0.00038
0.046	0.00065
0.05	0.00086
0.048	0.00073
0.046	0.0006
0.042	0.00052
0.06	0.00111
0.052	0.00103
0.046	0.00062
0.06	0.00148
0.037	0.00044
0.055	0.00104
0.048	0.00052
0.086	0.0057
0.067	0.00234
0.057	0.00154
0.062	0.00148
0.058	0.00137
0.052	0.00098
0.147	0.02634
0.151	0.02695
0.131	0.01881
0.143	0.02533
0.134	0.01834
0.13	0.01737
0.12	0.01304
0.119	0.01201
0.13	0.01571
0.125	0.01329
0.147	0.02671
0.143	0.02314
0.135	0.01929
0.125	0.01353
0.14	0.02076
0.134	0.01827
0.145	0.01952
0.145	0.02396
0.113	0.00935
0.131	0.01586
0.15	0.02758
0.128	0.01498
0.112	0.00972
0.11	0.00846
0.121	0.01148
0.136	0.01931
0.125	0.01407
0.149	0.0253
0.12	0.01244
0.13	0.018
0.126	0.01425
0.133	0.01776
0.14	0.01941
0.145	0.02188
0.136	0.01861
0.139	0.02032
0.12	0.01182
0.135	0.01875
0.114	0.01079
0.13	0.01724
0.117	0.00986
0.15	0.02925
0.105	0.00784
0.139	0.02028
0.138	0.02002
0.13	0.01621
0.117	0.01227
0.145	0.02161
0.134	0.01926
0.115	0.0114
0.111	0.0105
0.125	0.01552
0.146	0.02493
0.146	0.0262
0.131	0.01681
0.144	0.02185
0.13	0.0165
0.145	0.02368
0.128	0.01767
0.134	0.02
0.13	0.01762
0.13	0.01548
0.142	0.02119
0.146	0.02426
0.106	0.00901
0.133	0.0192
0.139	0.01933
0.144	0.02329
0.138	0.0202
0.136	0.01968
0.107	0.00906
0.13	0.01474
0.139	0.02224
0.145	0.02436
0.138	0.01893
0.12	0.01249
0.115	0.01127
0.125	0.01396
0.123	0.01287
0.12	0.01282
0.115	0.01185
0.145	0.02696
0.102	0.00748
0.142	0.021
0.139	0.02165
0.107	0.00776
0.143	0.03004
0.146	0.03453
0.13	0.023
0.102	0.02301
0.082	0.00435
0.083	0.0044
0.047	0.00071
0.046	0.00067
0.042	0.00048
0.045	0.00056
0.048	0.00072
0.04	0.00034
0.071	0.00271
0.052	0.00083
0.042	0.00042
0.048	0.00078
0.045	0.00059
0.047	0.00043
0.05	0.00081
0.045	0.00056
0.046	0.00054
0.045	0.00056
0.037	0.00033
0.048	0.00073
0.05	0.00067
0.046	0.00064
0.042	0.00054
0.046	0.0005
0.047	0.00067
0.037	0.00034
0.045	0.00055
0.04	0.00046
0.038	0.00036
0.042	0.00048
0.04	0.00054
0.045	0.00082
0.034	0.00029
0.042	0.00063
0.054	0.00133
0.047	0.00092
0.123	0.01735
0.109	0.01125
0.134	0.02258
0.111	0.01066
0.134	0.02201
0.111	0.01086
0.113	0.01256
0.108	0.01069
0.155	0.03288
0.12	0.01529
0.112	0.01058
0.113	0.01049
0.135	0.02108
0.115	0.0137
0.095	0.00933
0.047	0.00085
[truncated: 1,163 more rows]
