# Supplementary material for: Human bipedalism and body-mass index
Source: Sci Rep. 2017 Jun 16;7:3688. doi: 10.1038/s41598-017-03961-w (PMC5473922; doi:10.1038/s41598-017-03961-w)
Supplement: Supplementary file 4 — Dataset 1D [file 41598_2017_3961_MOESM4_ESM.txt]

0.066	0.00147
0.061	0.0012
0.066	0.00147
0.067	0.00157
0.065	0.00139
0.061	0.00123
0.065	0.00145
0.062	0.00136
0.062	0.00126
0.063	0.00149
0.064	0.00143
0.06	0.00128
0.064	0.00146
0.063	0.00145
0.065	0.00141
0.061	0.00129
0.064	0.00136
0.062	0.00145
0.061	0.00127
0.061	0.00134
0.064	0.00151
0.06	0.00124
0.066	0.00147
0.06	0.00121
0.061	0.00128
0.066	0.00148
0.066	0.00144
0.058	0.00123
0.062	0.0015
0.06	0.00123
0.062	0.00132
0.068	0.00167
0.063	0.00131
0.065	0.00132
0.057	0.00139
0.064	0.00138
0.069	0.00169
0.067	0.00165
0.06	0.00137
0.065	0.00148
0.06	0.00129
0.065	0.00141
0.064	0.00129
0.06	0.00132
0.067	0.00119
0.065	0.00145
0.061	0.00139
0.062	0.00118
0.065	0.0015
0.063	0.00137
0.062	0.0012
0.057	0.00088
0.06	0.00083
0.065	0.00089
0.06	0.00125
0.057	0.00081
0.058	0.00085
0.062	0.00097
0.056	0.00092
0.061	0.0012
0.058	0.00093
0.058	0.00077
0.06	0.00065
0.06	0.00079
0.062	0.00083
0.063	0.00078
0.062	0.00106
0.061	0.00093
0.058	0.00085
0.061	0.0006
0.058	0.00056
0.062	0.00068
0.06	0.00112
0.058	0.00126
0.062	0.00125
0.06	0.00094
0.061	0.00097
0.061	0.00099
0.061	0.00121
0.061	0.00083
0.056	0.00112
0.058	0.00093
0.061	0.00071
0.058	0.0012
0.063	0.00099
0.062	0.00093
0.06	0.00097
0.06	0.00096
0.06	0.00115
0.06	0.00095
0.06	0.00099
0.053	0.00068
0.061	0.00111
0.062	0.00126
0.057	0.00084
0.062	0.00111
0.059	0.00101
0.064	0.00113
0.061	0.00136
0.058	0.00117
0.057	0.00099
0.061	0.00096
0.058	0.00095
0.058	0.00095
0.065	0.00146
0.068	0.00149
0.065	0.00145
0.068	0.00136
0.071	0.0017
0.063	0.00123
0.065	0.00146
0.068	0.00133
0.065	0.00141
0.065	0.00148
0.063	0.00134
0.066	0.00169
0.067	0.00147
0.067	0.00153
0.066	0.00138
0.061	0.00109
0.067	0.00148
0.068	0.00159
0.064	0.00137
0.065	0.00146
0.064	0.00099
0.068	0.0014
0.065	0.00136
0.066	0.00149
0.064	0.00135
0.068	0.00158
0.063	0.00147
0.07	0.00168
0.065	0.0013
0.065	0.00134
0.063	0.00141
0.068	0.00122
0.068	0.00149
0.068	0.00164
0.066	0.00143
0.067	0.00135
0.065	0.00148
0.068	0.00155
0.068	0.00156
0.068	0.00147
0.064	0.00136
0.068	0.00164
0.063	0.00148
0.068	0.00147
0.064	0.00112
0.062	0.00108
0.068	0.00137
0.064	0.00144
0.068	0.00155
0.064	0.00135
0.068	0.0018
0.07	0.00188
0.07	0.00177
0.069	0.00189
0.073	0.0025
0.071	0.00182
0.068	0.00173
0.072	0.00183
0.072	0.00204
0.069	0.00175
0.071	0.0019
0.073	0.00216
0.072	0.00202
0.067	0.00169
0.07	0.00192
0.07	0.00184
0.072	0.00202
0.073	0.00211
0.07	0.00182
0.07	0.00193
0.068	0.00177
0.069	0.0018
0.08	0.00281
0.071	0.00195
0.071	0.00192
0.07	0.00195
0.071	0.00236
0.07	0.00176
0.068	0.00157
0.068	0.00176
0.067	0.0016
0.069	0.00187
0.071	0.00228
0.069	0.00178
0.072	0.00201
0.071	0.00207
0.078	0.00242
0.072	0.00193
0.074	0.00234
0.074	0.00197
0.07	0.00179
0.079	0.00282
0.07	0.00175
0.071	0.00183
0.07	0.00168
0.072	0.00216
0.073	0.00212
0.071	0.00224
0.071	0.00186
0.073	0.00225
0.074	0.00208
0.072	0.00252
0.07	0.00225
0.073	0.0025
0.072	0.0025
0.071	0.00206
0.067	0.00212
0.072	0.0023
0.072	0.00225
0.071	0.00227
0.071	0.00217
0.068	0.00217
0.073	0.00233
0.07	0.00198
0.076	0.00279
0.065	0.00191
0.07	0.00238
0.068	0.00223
0.066	0.00212
0.068	0.00216
0.07	0.0022
0.07	0.00212
0.066	0.00191
0.069	0.0021
0.066	0.00155
0.07	0.00203
0.071	0.00231
0.073	0.00238
0.07	0.00231
0.065	0.00174
0.077	0.00238
0.067	0.00212
0.069	0.00198
0.068	0.00148
0.066	0.00163
0.07	0.00224
0.07	0.00219
0.066	0.00227
0.076	0.00295
0.067	0.00192
0.072	0.00229
0.081	0.00351
0.07	0.00194
0.07	0.00233
0.073	0.00243
0.071	0.00218
0.07	0.00222
0.071	0.00233
0.067	0.00221
0.071	0.00186
0.066	0.00188
0.068	0.00214
0.07	0.00241
0.068	0.0021
0.07	0.00227
0.068	0.00202
0.071	0.00246
0.065	0.00191
0.068	0.00215
0.072	0.00247
0.07	0.00206
0.067	0.00199
0.068	0.00197
0.067	0.00195
0.068	0.00212
0.067	0.00196
0.07	0.00228
0.072	0.00211
0.07	0.00231
0.07	0.00251
0.071	0.0022
0.071	0.00234
0.072	0.00236
0.072	0.00239
0.092	0.00278
0.067	0.00211
0.072	0.00261
0.068	0.00245
0.069	0.00195
0.07	0.00188
0.069	0.00211
0.067	0.00216
0.067	0.00211
0.066	0.00222
0.07	0.00208
0.067	0.00192
0.068	0.00212
0.068	0.00203
0.067	0.00195
0.065	0.00195
0.069	0.0021
0.063	0.00171
0.062	0.00209
0.072	0.00213
0.065	0.00196
0.076	0.00238
0.07	0.00213
0.071	0.00225
0.067	0.00206
0.069	0.00237
0.072	0.0024
0.073	0.00207
0.075	0.00215
0.077	0.002
0.077	0.00212
0.075	0.00147
0.072	0.0021
0.073	0.00209
0.076	0.00223
0.076	0.0021
0.08	0.00246
0.075	0.00165
0.075	0.00201
0.08	0.00224
0.075	0.00172
0.075	0.00175
0.073	0.00175
0.075	0.00203
0.08	0.00251
0.073	0.00222
0.073	0.00218
0.074	0.00194
0.076	0.00228
0.078	0.00231
0.075	0.00227
0.076	0.00157
0.075	0.00186
0.079	0.00235
0.072	0.0014
0.074	0.00161
0.073	0.00211
0.071	0.0017
0.077	0.00202
0.078	0.00239
0.075	0.00163
0.076	0.00211
0.076	0.00186
0.077	0.00273
0.077	0.00225
0.08	0.00243
0.073	0.00193
0.077	0.00233
0.074	0.00209
0.075	0.00221
0.076	0.00201
0.079	0.00203
0.075	0.00229
0.078	0.0023
0.079	0.00231
0.077	0.00173
0.077	0.0021
0.076	0.00221
0.081	0.00304
0.078	0.00268
0.079	0.0028
0.078	0.00269
0.084	0.00319
0.072	0.00221
0.078	0.00273
0.08	0.00235
0.077	0.00213
0.075	0.00251
0.078	0.0028
0.077	0.00222
0.077	0.00261
0.077	0.00314
0.077	0.00275
0.074	0.00192
0.077	0.00298
0.072	0.00223
0.074	0.00224
0.082	0.00296
0.077	0.00298
0.078	0.00261
0.084	0.00336
0.077	0.00275
0.074	0.00242
0.078	0.00267
0.072	0.00221
0.072	0.00203
0.074	0.00217
0.081	0.00264
0.08	0.00265
0.077	0.00238
0.077	0.00291
0.074	0.00254
0.078	0.00231
0.08	0.00245
0.077	0.00264
0.071	0.0022
0.082	0.0035
0.08	0.00286
0.079	0.0025
0.077	0.00282
0.082	0.00275
0.078	0.0026
0.077	0.00226
0.083	0.00299
0.078	0.00175
0.078	0.00284
0.08	0.00267
0.074	0.00247
0.076	0.00297
0.066	0.00135
0.077	0.00263
0.08	0.00305
0.08	0.00296
0.072	0.0024
0.074	0.00203
0.08	0.00237
0.078	0.00292
0.082	0.00296
0.079	0.00257
0.072	0.00222
0.08	0.00332
0.08	0.00277
0.08	0.00332
0.075	0.00197
0.075	0.00229
0.076	0.00296
0.078	0.0028
0.075	0.00272
0.074	0.00223
0.07	0.00206
0.078	0.00305
0.08	0.00257
0.077	0.00258
0.077	0.00265
0.076	0.00269
0.078	0.00238
0.08	0.00287
0.08	0.00299
0.082	0.0031
0.079	0.00293
0.079	0.00282
0.077	0.00285
0.074	0.00267
0.075	0.00244
0.077	0.00234
0.077	0.00275
0.078	0.00264
0.074	0.00226
0.08	0.00322
0.076	0.00293
0.077	0.00307
0.07	0.00225
0.075	0.00296
0.08	0.00282
0.083	0.00351
0.08	0.00294
0.074	0.002
0.074	0.00225
0.074	0.0014
0.089	0.005
0.086	0.004
0.048	0.0007
0.05	0.00072
0.091	0.00395
0.057	0.00113
0.062	0.00131
0.055	0.0011
0.041	0.00042
0.044	0.00049
0.082	0.00351
0.067	0.00155
0.061	0.0013
0.056	0.001
0.06	0.00127
0.09	0.00349
0.063	0.00143
0.061	0.00131
0.057	0.00113
0.06	0.0012
0.061	0.00124
0.056	0.00108
0.051	0.00078
0.052	0.00086
0.043	0.00044
0.083	0.00267
0.061	0.00138
0.057	0.00109
0.056	0.00106
0.057	0.00118
0.043	0.00049
0.063	0.00133
0.062	0.00134
0.043	0.00053
0.043	0.00043
0.052	0.00082
0.041	0.00041
0.041	0.00044
0.041	0.00037
0.044	0.00056
0.044	0.00055
0.043	0.00053
0.042	0.00047
0.041	0.00041
0.041	0.00043
0.039	0.0004
0.043	0.00051
