# Supplementary material for: Human bipedalism and body-mass index
Source: Sci Rep. 2017 Jun 16;7:3688. doi: 10.1038/s41598-017-03961-w (PMC5473922; doi:10.1038/s41598-017-03961-w)
Supplement: Supplementary file 5 — Dataset 2 [file 41598_2017_3961_MOESM5_ESM.txt]

17	0.5	2.78
47	0.525	3.87
89	0.565	5.08
117	0.59	5.63
152	0.625	6.48
178	0.635	7.23
235	0.67	8.2
277	0.69	9.1
341	0.74	10.15
628	0.857	11.3
749	0.91	13
962	0.965	14.32
1133	0.99	14.5
1504	1.065	16.4
2197	1.21	22.2
0	0.46	2.3
15	0.49	2.58
47	0.523	3.42
95	0.56	4.4
117	0.57	4.83
152	0.6	5.49
178	0.625	6.06
235	0.64	6.685
341	0.71	8.03
475	0.77	8.91
628	0.835	8.4
749	0.86	10.4
962	0.91	11.08
1168	0.95	12
1504	1.015	14
2155	1.145	18.3
0	0.55	4.66
6	0.55	4.39
48	0.59	5.31
90	0.625	6.13
118	0.64	6.53
161	0.67	7.385
302	0.72	9.06
322	0.73	9.24
588	0.834	11.445
1217	0.98	14.5
1581	1.05	16.3
895	0.83	13
925	0.85	14.5
998	0.89	15.5
1076	0.91	15.8
1579	1.06	20
1704	1.09	20.1
0	0.5	3.65
6	0.51	3.66
33	0.525	4.72
57	0.565	5.07
91	0.595	5.37
131	0.63	5.89
180	0.655	6.73
278	0.715	7.97
306	0.73	8.13
572	0.85	11.64
1477	1.04	15.5
0	0.52	4.11
21	0.535	4.22
44	0.56	4.6
92	0.6	6
142	0.65	7.27
205	0.67	7.8
301	0.74	9.73
681	0.924	15
1170	1.04	21.2
1501	1.135	24.6
2173	1.28	31.1
0	0.48	3
19	0.51	3.64
33	0.52	4.36
47	0.55	5.35
110	0.61	7.61
170	0.655	8.5
195	0.685	9.28
232	0.695	9.9
333	0.725	10.97
361	0.75	11.43
1546	1.03	18
2077	1.155	23.6
0	0.5	3.62
6	0.52	3.73
64	0.6	6.12
190	0.693	9.43
232	0.715	10.46
267	0.73	11.14
344	0.76	12.51
575	0.88	15.82
1500	1.07	21.8
2074	1.195	24.8
0	0.47	2.58
7	0.47	2.77
17	0.51	3.1
36	0.54	3.84
45	0.54	4.09
74	0.56	4.65
99	0.6	5.03
115	0.61	5.55
150	0.62	6.4
184	0.64	6.92
317	0.728	8.5
570	0.817	11.2
1521	1.04	16.4
1655	1.07	16.8
31	0.55	4.47
94	0.605	5.5
137	0.625	6.24
165	0.64	6.64
200	0.655	7.43
332	0.712	8.32
592	0.815	11.203
880	0.83	12.3
1128	0.92	14.3
1712	1.025	16.6
2062	1.09	19
0	0.48	3.08
27	0.525	3.885
42	0.53	4.3
55	0.555	4.365
99	0.595	5.165
134	0.6	5.73
168	0.615	6.02
216	0.66	6.84
244	0.67	7.07
272	0.68	7.6
302	0.677	8.08
376	0.7	9.36
553	0.815	12.24
811	0.895	13.5
1232	1.01	17.8
1513	1.06	19.5
2037	1.15	22.2
0	0.54	4.2
7	0.52	3.88
29	0.57	4.4
55	0.588	5.12
90	0.615	6.28
129	0.665	7.5
163	0.68	8.22
286	0.74	10.05
335	0.75	10.18
559	0.855	12.85
926	0.955	15.4
1120	1.005	16.3
1486	1.08	19
1499	1.09	19.4
2031	1.19	22.8
0	0.48	3.03
6	0.49	2.86
66	0.53	4.61
108	0.58	6.63
142	0.615	7.56
177	0.645	8.34
274	0.69	9.99
373	0.75	10.82
541	0.795	12
1074	0.93	15
1486	1.02	17.8
2011	1.125	20.5
0	0.5	3.45
54	0.515	3.86
90	0.525	4.03
145	0.565	4.69
180	0.597	4.88
606	0.735	9.355
1166	0.855	12.69
1531	0.92	14.3
2105	0.99	16.1
0	0.47	2.95
7	0.48	2.96
21	0.505	3.6
42	0.524	4.51
63	0.55	5.34
97	0.6	6.28
126	0.628	6.95
167	0.66	7.49
355	0.78	10.04
378	0.78	10.48
587	0.86	11.825
965	0.96	14.3
1496	1.075	18
1519	1.085	17.3
2029	1.16	20.5
2127	1.18	21.6
24	0.52	3.61
52	0.55	4.39
94	0.58	5.18
152	0.63	6.4
192	0.64	6.73
285	0.68	8.28
328	0.7	8.45
549	0.79	10.25
857	0.84	11.4
1510	0.97	15.4
2034	1.06	17.1
0	0.53	4.21
32	0.58	4.785
41	0.58	5.13
90	0.62	6.54
124	0.64	7.23
152	0.675	7.835
321	0.77	10.56
572	0.89	13.625
929	0.98	17.7
1518	1.1	22.5
2070	1.22	29.5
0	0.49	3.3
46	0.56	4.5
88	0.596	5.81
178	0.655	7.25
284	0.705	8.23
312	0.73	8.325
591	0.81	10.028
1508	1.01	15.3
2076	1.115	20.1
0	0.47	2.93
42	0.51	3.98
85	0.54	4.98
120	0.592	5.47
154	0.61	6.045
372	0.72	8.405
551	0.78	9.4
1001	0.87	11.37
1498	0.95	14.1
2058	1.025	17.5
0	0.51	3.33
21	0.55	4.45
44	0.56	5.6
114	0.622	7.035
149	0.66	7.66
183	0.665	8.25
280	0.725	9.92
310	0.743	10.305
554	0.84	12.61
1527	1.04	19.1
1993	1.16	25.8
0	0.48	2.95
8	0.49	2.85
45	0.53	3.975
72	0.57	4.81
95	0.58	4.96
130	0.59	5.59
171	0.615	6.02
200	0.625	6.72
284	0.68	8.28
323	0.69	8.34
983	0.92	13.66
1459	1.03	16.9
2083	1.16	23.1
0	0.52	3.5
6	0.51	3.52
41	0.56	4.83
56	0.58	5.43
83	0.61	6.17
97	0.62	6.77
125	0.64	7.55
161	0.67	8.3
278	0.73	9.47
300	0.74	9.52
434	0.79	10.6
574	0.837	11.75
1258	1	16
1456	1.045	16.6
2023	1.175	20.4
0	0.5	3.9
43	0.525	4.6
92	0.58	5.375
120	0.59	5.62
156	0.645	6.605
316	0.695	8.14
820	0.9	15.45
1507	1.06	20.9
0	0.48	3.25
17	0.515	3.71
39	0.54	4.6
95	0.61	5.76
117	0.63	6.25
159	0.675	6.825
242	0.71	8.03
291	0.74	8.5
312	0.74	8.88
354	0.758	9.15
391	0.77	9.57
592	0.843	10.655
1467	1.05	16.5
2063	1.17	21.5
0	0.5	3.43
9	0.51	3.3
45	0.545	4.8
82	0.585	5.89
130	0.62	6.75
165	0.64	7.28
199	0.655	8.07
260	0.695	8.7
290	0.708	9.3
311	0.708	9.6
578	0.84	11.555
647	0.85	12.3
962	0.93	13.82
1326	1	15.2
1495	1.04	16.3
0	0.5	2.97
62	0.569	5.25
90	0.613	6
118	0.625	6.35
175	0.68	7.39
377	0.782	10.6
601	0.865	12.6
1490	1.07	18
1658	1.09	18.9
1827	1.13	19.3
2126	1.185	21.3
0	0.5	2.78
47	0.555	4.95
89	0.605	6.43
306	0.745	10.04
642	0.84	12.09
760	0.88	12.2
1012	0.95	14
1229	0.98	15.2
1474	1.035	15.8
2224	1.175	20.2
0	0.53	3.88
42	0.578	5.93
98	0.63	7.85
134	0.665	8.5
176	0.69	9.495
210	0.7	9.75
236	0.72	10.24
265	0.74	10.62
287	0.74	11.15
491	0.83	13
567	0.85	13.45
1239	0.98	16.7
1470	1.03	17.7
2213	1.15	21.6
0	0.49	3.19
9	0.52	3.37
30	0.545	4.13
47	0.565	4.68
89	0.62	5.51
129	0.65	6.11
170	0.67	6.58
359	0.76	8.86
388	0.765	9.32
670	0.835	11.4
1515	1.02	15.1
2217	1.15	19.1
0	0.535	3.87
8	0.535	3.69
27	0.545	4.9
48	0.58	5.8
81	0.635	6.71
116	0.655	7.42
179	0.675	8.37
188	0.69	8.685
242	0.712	9.6
328	0.739	10.48
552	0.833	12.2
741	0.872	13.6
1109	0.925	15.7
1567	1.045	17.2
2218	1.16	22.5
0	0.47	2.66
22	0.5	3.24
48	0.53	4.43
91	0.59	5.96
119	0.63	6.44
161	0.64	7.44
322	0.754	9.57
566	0.846	11.28
1160	0.95	14.2
1491	1.02	15.8
2197	1.14	20
0	0.47	2.82
22	0.51	3.41
48	0.55	4.57
91	0.6	5.61
119	0.64	6
161	0.66	6.84
322	0.765	8.6
566	0.853	11.135
1160	0.99	14.2
1491	1.065	16.4
2199	1.185	20.5
0	0.49	3.1
6	0.5	3.05
21	0.52	3.66
42	0.55	4.6
55	0.555	5.14
94	0.595	6.21
138	0.64	7.09
173	0.65	7.6
327	0.733	9.56
586	0.814	11.045
1342	0.965	13.5
1546	1	14.7
2127	1.095	17.2
0	0.5	3.49
40	0.555	5.15
97	0.635	7.18
125	0.675	7.825
166	0.685	9
551	0.844	13.52
838	0.955	15.655
1300	1.02	17.1
1483	1.065	18.7
1798	1.13	22.1
2196	1.195	23.5
0	0.51	3.66
15	0.52	3.8
23	0.53	4.05
31	0.535	4.34
53	0.56	4.93
59	0.56	5.1
72	0.57	5.36
84	0.57	5.47
106	0.59	6.07
148	0.625	6.95
167	0.635	7.25
183	0.645	7.5
379	0.74	9.35
415	0.74	10
610	0.8	10.43
737	0.82	11.05
1274	0.936	14.2
0	0.52	3.72
5	0.52	3.65
50	0.575	5.58
94	0.625	6.395
170	0.66	7.64
331	0.742	10.45
660	0.879	13.5
1304	1.03	19.4
1438	1.055	18.5
1822	1.13	20.6
2235	1.21	23
0	0.5	3.94
46	0.585	5.68
95	0.645	6.45
144	0.665	7.7
178	0.68	8.12
326	0.75	10.21
395	0.78	10.57
668	0.875	12.555
1096	0.94	14.5
1131	0.95	14.6
1501	1.02	16
2209	1.15	21
0	0.5	3.39
7	0.52	3.25
15	0.525	3.725
16	0.525	3.725
36	0.555	4.73
55	0.58	5.48
111	0.62	6.5
125	0.63	6.65
169	0.68	7.31
174	0.684	7.43
205	0.7	7.95
254	0.71	8.5
279	0.72	8.73
329	0.73	9.25
421	0.765	10.24
563	0.8	10.93
1499	1.06	17.5
2158	1.175	24.3
0	0.49	2.71
7	0.49	2.74
29	0.53	3.85
57	0.58	5.08
91	0.595	5.83
106	0.61	6.1
127	0.635	6.39
164	0.665	7
203	0.7	7.2
289	0.725	8.83
322	0.74	9.07
379	0.76	9.45
532	0.81	10.27
728	0.85	11.5
1093	0.945	13
1401	1.005	15.3
1499	1.02	15.7
2089	1.135	19
0	0.51	2.76
11	0.51	2.95
63	0.58	4.61
98	0.6	5.66
126	0.625	6.16
160	0.645	6.57
392	0.775	9.325
452	0.79	9.86
748	0.875	12.43
1274	0.995	15.5
1477	1.015	16.5
2207	1.155	21.3
0	0.53	3.99
47	0.565	4.835
89	0.61	5.55
117	0.62	5.95
165	0.66	7.37
283	0.74	8.42
326	0.75	8.675
1481	1.05	14
2174	1.165	18
0	0.51	3.45
29	0.56	4.71
62	0.61	5.77
97	0.63	7
135	0.66	8.05
181	0.68	8.87
225	0.7	9.29
274	0.72	9.97
384	0.79	11.385
832	0.92	14.7
1098	1	17
1258	1.05	18.1
1314	1.055	18.4
1335	1.06	19
1433	1.065	19.6
1537	1.1	20.3
1961	1.17	22.1
2486	1.26	25.9
0	0.51	3.97
5	0.52	3.79
86	0.595	5.62
135	0.645	7.17
163	0.66	7.72
205	0.68	8.19
250	0.69	8.68
276	0.709	9.12
323	0.735	9.97
352	0.745	10.25
577	0.805	12.14
1562	1.015	16.2
2194	1.14	21
0	0.46	2.23
48	0.535	3.745
63	0.535	4.18
105	0.575	5.21
134	0.592	5.5
182	0.63	5.95
1479	1.04	15.2
0	0.49	3.26
7	0.5	3.23
18	0.52	3.54
31	0.54	3.93
62	0.57	4.9
90	0.585	5.41
122	0.625	5.94
164	0.64	6.32
171	0.645	6.56
276	0.71	8.4
311	0.725	8.52
552	0.795	10.08
927	0.895	13.6
1508	1.015	16.6
1672	1.045	17.5
2154	1.14	20.4
0	0.47	2.6
7	0.48	2.56
57	0.54	4.61
125	0.61	6.66
159	0.64	7.38
190	0.66	7.87
267	0.695	9.18
306	0.725	10.3
554	0.83	11.56
866	0.9	13.1
1471	1.045	17.4
2156	1.19	21.3
2261	1.21	22.2
0	0.55	4.58
7	0.55	4.58
38	0.59	5.24
93	0.65	6.51
177	0.683	7.79
240	0.72	8.72
317	0.75	9.5
353	0.76	9.795
702	0.885	13.08
1450	1.07	17.4
2186	1.21	21.9
0	0.49	3.35
6	0.49	3.25
45	0.53	4.34
94	0.58	5.68
129	0.625	6.45
199	0.649	8.38
284	0.695	9.46
305	0.695	9.65
555	0.782	11.085
1480	0.96	14.3
2131	1.07	16.7
0	0.5	3.23
7	0.49	3.23
55	0.54	5.1
103	0.61	6.21
139	0.63	6.8
180	0.65	7.11
217	0.66	7.74
304	0.715	8.55
558	0.797	10.325
727	0.845	11.15
846	0.865	11.98
971	0.9	12.44
1455	1.005	15.2
1641	1.04	16.2
1945	1.11	18.5
2162	1.13	19.5
0	0.54	3.74
6	0.55	3.75
42	0.6	5.68
55	0.61	6.15
118	0.675	7.91
146	0.69	8.32
209	0.72	9.07
307	0.76	10.04
661	0.87	13.6
1500	1.08	19.4
2036	1.19	23.6
0	0.5	3.53
8	0.52	3.48
14	0.515	3.62
26	0.55	3.95
42	0.565	4.12
91	0.59	4.94
105	0.6	5.23
131	0.62	5.26
209	0.65	7.11
323	0.725	8.24
392	0.76	9.39
657	0.857	11.51
979	0.92	13.4
1455	1.04	16.1
2107	1.15	18.8
0	0.49	3.01
6	0.47	2.87
54	0.54	5.28
138	0.62	6.78
164	0.64	7.11
208	0.645	7.35
258	0.69	8.07
328	0.714	9.11
621	0.84	11.86
929	0.912	13.6
1483	1.04	17.8
1868	1.155	21.8
42	0.59	5.21
57	0.61	5.63
122	0.66	7.05
164	0.695	7.95
214	0.72	9.09
319	0.76	10.32
345	0.78	11.07
430	0.815	12.02
577	0.84	13.9
1101	1.01	18
1507	1.1	22.4
2208	1.245	34.4
0	0.51	3.83
29	0.58	4.75
41	0.585	5.15
96	0.627	6.9
125	0.63	7.74
166	0.67	8.76
277	0.74	10.03
306	0.76	9.09
1364	1.04	21
1533	1.09	23.2
0	0.51	3.4
5	0.52	3.42
46	0.575	4.95
80	0.625	6
109	0.645	6.92
151	0.66	7.57
290	0.745	9.67
320	0.752	10.04
494	0.808	11.21
1181	0.97	15
1481	1.03	15.7
2084	1.135	18.5
0	0.54	3.94
7	0.55	3.85
53	0.59	5.325
88	0.635	6.27
122	0.66	7.24
157	0.685	8.53
269	0.75	10.25
297	0.76	10.39
556	0.875	12.985
851	0.93	14.4
1502	1.07	17.9
2089	1.19	22.8
0	0.51	3.99
6	0.52	3.85
48	0.575	5.09
61	0.585	5.28
74	0.595	5.4
82	0.6	5.53
95	0.625	5.75
135	0.65	6.525
144	0.665	6.89
179	0.675	7.6
213	0.69	8.17
250	0.7	8.82
289	0.725	9.28
320	0.745	9.53
367	0.77	10.12
465	0.815	11.14
551	0.835	11.61
682	0.865	13
907	0.915	14
1501	1.03	16.7
2069	1.11	18.7
0	0.49	3.3
6	0.51	3.25
25	0.545	4.08
54	0.569	4.76
89	0.6	5.87
123	0.62	6.35
158	0.65	6.885
277	0.69	8.28
299	0.698	8.97
557	0.8	12.08
1502	1.01	16.1
2069	1.1	17.8
0	0.49	3.41
18	0.53	3.8
28	0.545	4.49
53	0.58	5.55
61	0.59	5.85
74	0.59	6.41
102	0.61	7.05
123	0.63	7.18
145	0.655	7.92
221	0.695	9.01
266	0.72	9.7
284	0.73	9.84
323	0.746	10.28
357	0.77	11.07
396	0.775	11.16
480	0.805	11.97
581	0.83	13.42
1294	1.035	21.5
1489	1.07	22.5
2119	1.218	31
2325	1.247	33
0	0.51	3.55
6	0.5	3.31
13	0.52	3.35
42	0.545	4.1
91	0.585	5.08
127	0.625	5.51
148	0.645	5.76
208	0.685	6.78
315	0.71	7.8
560	0.817	9.65
1506	1.04	16
2044	1.125	18
0	0.53	4.18
6	0.53	3.99
48	0.57	4.77
91	0.6	5.5
119	0.645	5.67
147	0.645	6.265
322	0.768	9.24
419	0.775	10.12
713	0.918	12.5
1463	1.04	16.1
2205	1.185	21.6
2345	1.21	22.5
0	0.48	2.9
7	0.49	2.73
43	0.549	4.38
93	0.605	5.6
121	0.625	6.055
142	0.625	6.29
182	0.67	7
197	0.67	7.3
245	0.7	7.71
281	0.71	8.44
316	0.725	8.96
344	0.742	9.53
372	0.75	10
533	0.82	11.945
735	0.895	12.63
1206	0.98	15.2
1472	1.04	16.5
1997	1.135	19.8
20	0.482	2.825
27	0.487	3.23
43	0.51	3.93
55	0.52	4.18
75	0.545	4.815
111	0.57	5.47
141	0.585	5.8
181	0.63	6.66
306	0.7	8.89
393	0.733	10.32
938	0.9	14
1029	0.92	14
1154	0.95	15.5
1492	1.03	17
2493	1.205	23.1
0	0.52	3.5
31	0.57	4.76
46	0.585	5.37
62	0.61	5.825
111	0.63	7.4
146	0.68	8.57
180	0.7	9.34
376	0.79	12.15
475	0.835	12.68
649	0.893	14.535
1546	1.065	18.9
2133	1.17	23.4
0	0.49	3.01
6	0.5	3.03
41	0.55	4.36
104	0.6	5.77
131	0.605	6.46
173	0.645	7.07
285	0.72	8.7
320	0.73	9.2
566	0.83	11
1070	0.95	14.5
1476	1.025	15.9
2021	1.145	19.7
0	0.53	4.37
10	0.53	4.45
16	0.555	4.81
43	0.565	5.14
99	0.635	7.66
1043	0.96	15.5
1513	1.035	18
0	0.49	3.51
6	0.51	3.58
13	0.52	4.07
40	0.56	5.62
111	0.625	7.31
145	0.655	7.595
180	0.662	7.995
277	0.73	9.26
314	0.75	9.68
572	0.828	11.325
838	0.9	12.8
1012	0.94	14.8
1497	1.03	16.9
2118	1.135	21.9
0	0.49	3.22
42	0.55	4.42
51	0.56	4.75
93	0.605	6.18
128	0.64	7.04
275	0.73	8.96
307	0.73	9.54
363	0.75	10.28
499	0.805	11.48
610	0.85	12.7
785	0.89	13.8
1490	1.07	17.7
2046	1.17	21.8
0	0.49	3.335
11	0.52	3.45
56	0.565	4.815
97	0.583	5.46
132	0.61	6.37
161	0.63	7.045
218	0.66	7.65
238	0.66	8.21
278	0.7	8.65
301	0.73	8.79
580	0.823	11.385
1484	1.01	16
2086	1.12	20.6
0	0.48	3.21
8	0.5	3.09
51	0.54	4.4
87	0.575	5.54
121	0.61	6.11
149	0.615	6.6
185	0.65	7.075
210	0.685	7.57
238	0.685	8.17
269	0.69	8.82
304	0.72	9.05
381	0.755	9.27
548	0.809	10.625
898	0.895	12.6
2005	1.04	15.7
0	0.48	2.9
41	0.53	3.81
96	0.58	4.845
153	0.625	5.92
188	0.65	6.54
314	0.705	8.05
538	0.76	9.55
1504	0.97	14.1
2134	1.06	15.8
0	0.51	3.38
8	0.52	3.24
44	0.55	4.25
87	0.622	5.36
122	0.635	6.58
163	0.675	7.32
273	0.735	9
311	0.758	9.75
562	0.85	13
1087	1.02	16.2
1438	1.045	17.5
2067	1.14	21.1
0	0.49	3.34
21	0.5	3.45
37	0.53	4.04
53	0.53	4.27
72	0.575	5.34
87	0.59	5.75
99	0.6	6.13
153	0.642	7.8
183	0.67	8.71
212	0.68	9
314	0.76	10.77
679	0.85	13.5
1526	1.045	19
1989	1.14	22.8
0	0.49	3.26
6	0.48	3.2
19	0.495	3.66
48	0.55	4.5
90	0.56	5.54
131	0.605	6.4
153	0.615	6.86
188	0.645	7.51
390	0.7	9.735
657	0.79	11.65
825	0.84	12.66
1490	0.95	15
2126	1.07	18.7
0	0.47	2.71
13	0.47	2.74
26	0.5	3.2
39	0.52	3.81
62	0.56	4.11
87	0.56	4.59
95	0.575	4.92
109	0.595	5.35
125	0.61	6.025
151	0.62	6.74
178	0.65	7.44
349	0.735	10.52
381	0.74	10.84
601	0.84	13.1
901	0.915	15.8
1455	1.155	19.2
0	0.5	3.92
96	0.595	5.88
132	0.615	6.6
186	0.64	7.64
306	0.715	10.3
403	0.735	11.3
662	0.81	13.8
915	0.875	15.5
1455	1.005	18.5
1459	1.005	18.5
2183	1.13	21
87	0.63	7.16
302	0.77	10.84
640	0.89	13.8
709	0.895	14.8
1668	1.11	19
2528	1.265	24.5
0	0.51	3.43
6	0.5	3.31
25	0.54	3.95
39	0.565	4.44
58	0.58	4.7
93	0.603	5.33
137	0.63	6.1
173	0.665	6.85
244	0.7	7.78
310	0.74	8.68
340	0.745	8.98
426	0.79	10.01
578	0.845	11.58
1482	1.065	16.1
0	0.51	3.77
21	0.555	4.15
26	0.57	4.39
35	0.58	4.88
49	0.6	5.41
56	0.61	5.76
77	0.625	6.36
91	0.645	6.73
96	0.645	6.77
112	0.66	7.08
141	0.675	7.66
154	0.69	7.89
175	0.705	8.22
212	0.72	8.4
246	0.735	9.11
355	0.775	10.22
705	0.88	12.5
945	0.94	14
1041	0.965	14.8
1205	1	15.5
1490	1.065	16.9
0	0.54	4.1
10	0.54	4.1
31	0.585	4.75
59	0.635	5.41
90	0.65	6.08
103	0.66	6.41
131	0.69	7.06
158	0.7	7.55
187	0.72	8.17
244	0.755	8.6
264	0.76	8.88
290	0.765	8.81
322	0.77	9.03
570	0.855	11
832	0.91	12.7
936	0.935	13.2
1495	1.055	16
1558	1.07	16.4
2125	1.18	19.4
0	0.51	3.31
6	0.51	3.19
37	0.555	4.68
62	0.59	5.6
100	0.63	6.6
139	0.665	7.57
173	0.69	8.04
216	0.7	8.49
289	0.75	9.49
335	0.765	9.9
384	0.8	10.4
489	0.83	11.26
555	0.85	11.9
692	0.91	12.96
1480	1.095	17.6
0	0.55	3.92
7	0.54	3.94
19	0.55	4.23
130	0.69	7.8
166	0.71	8.76
269	0.765	10.53
292	0.77	10.97
327	0.785	11.79
542	0.87	13.92
615	0.905	14.7
931	0.97	15.6
1488	1.105	18.9
0	0.46	2.54
7	0.48	2.41
48	0.525	3.48
77	0.555	4
97	0.56	4.43
131	0.585	5.05
160	0.6	5.82
203	0.635	6.62
248	0.675	7.3
279	0.685	7.78
322	0.7	8.26
425	0.74	9.13
572	0.79	10.28
832	0.85	12.2
979	0.88	12.8
1301	0.955	14.9
1539	1.05	16.2
2050	1.075	17.9
0	0.52	3.58
8	0.53	3.65
63	0.585	4.77
102	0.61	5.31
109	0.63	5.96
216	0.685	6.89
246	0.68	7.1
294	0.715	7.58
375	0.73	8.47
641	0.82	10.15
1307	0.965	13
1568	1.015	14.2
2316	1.13	17.7
0	0.47	3.18
7	0.49	3.06
42	0.53	3.69
49	0.52	3.82
122	0.57	4.66
126	0.605	5.7
160	0.649	6.59
244	0.708	9.05
266	0.71	9.3
314	0.745	10.05
399	0.767	11.93
552	0.829	12.76
1120	0.95	16.5
1175	0.975	17
1441	1.015	18.8
2009	1.13	23.3
10	0.51	3.74
36	0.55	4.57
72	0.59	5.58
109	0.625	5.87
123	0.64	6.3
162	0.67	7.09
332	0.745	9.65
366	0.77	10.2
645	0.855	13
1485	1.05	17.1
2286	1.19	21.8
0	0.49	3.42
5	0.48	3.23
32	0.53	4.06
38	0.535	4.22
55	0.55	4.53
65	0.58	4.78
94	0.6	5.49
129	0.625	6.32
167	0.64	6.8
213	0.68	8.03
254	0.69	8.66
284	0.715	9.15
319	0.725	9.61
390	0.76	10.47
565	0.835	12.61
604	0.86	13.11
956	0.94	16
1371	1.05	18.4
14	0.53	3.68
35	0.565	4.35
61	0.575	4.84
90	0.61	5.59
133	0.645	6.075
170	0.675	6.73
187	0.685	7.15
236	0.71	7.61
271	0.72	8.31
306	0.75	8.82
363	0.755	9.15
474	0.815	10.09
572	0.84	11.4
1471	1.055	17.2
0	0.49	3.1
6	0.5	3.1
16	0.515	3.58
50	0.56	4.61
156	0.64	6.38
194	0.665	6.74
222	0.67	7.45
254	0.69	7.71
285	0.695	8.2
306	0.71	8.47
337	0.725	8.6
387	0.75	9.22
456	0.78	9.92
593	0.83	10.9
1456	1	15.8
1462	1.01	15.8
1838	1.06	16.3
2255	1.15	20.5
2360	1.17	21.5
0	0.5	3.18
6	0.51	3.21
84	0.565	4.41
96	0.59	5.29
132	0.64	6.09
173	0.64	6.4
228	0.655	7.23
275	0.68	8.66
320	0.72	9.75
548	0.8	11.39
2294	1.16	21.1
0	0.51	3.8
13	0.54	3.94
55	0.595	5.88
61	0.6	6.15
95	0.63	6.92
100	0.635	7.08
118	0.655	7.6
130	0.665	7.97
151	0.675	8.56
186	0.71	9.47
214	0.725	10.27
226	0.735	10.4
275	0.76	11.18
306	0.78	11.83
369	0.815	12.64
691	0.92	15.2
949	1.085	20.5
1511	1.145	21.5
1543	1.145	21.7
1615	1.16	23
2208	1.295	28
0	0.51	3.2
6	0.51	3.15
27	0.55	4.21
47	0.585	5.26
63	0.6	5.92
97	0.625	6.78
130	0.65	7.49
153	0.67	7.97
187	0.695	8.41
237	0.71	9.23
340	0.76	10.41
378	0.82	10.63
588	0.85	11.51
841	0.91	13.2
1462	1.035	16
1985	1.16	20
0	0.5	3.39
5	0.5	3.31
55	0.55	4.7
95	0.56	4.89
146	0.615	6.63
164	0.64	7.06
185	0.645	7.39
255	0.695	8.4
304	0.705	8.81
347	0.73	9.04
489	0.785	10.06
830	0.865	12.8
1537	1.005	16
2300	1.13	20.5
0	0.45	2.13
42	0.49	2.93
342	0.745	9.44
376	0.755	9.67
406	0.765	9.97
525	0.835	12.2
825	0.89	13.73
832	0.89	13.73
1469	1.035	17.1
1922	1.135	21.5
2162	1.175	24.5
18	0.555	4.3
75	0.615	6.58
114	0.65	7.4
152	0.695	7.88
394	0.8	11.29
457	0.84	12.35
681	0.91	14.6
1489	1.12	19.5
2217	1.28	27
0	0.5	3.45
5	0.52	3.59
28	0.55	4.72
56	0.585	5.706
64	0.595	6.08
91	0.615	6.85
98	0.62	6.85
138	0.66	7.48
168	0.68	8.05
189	0.68	8.7
253	0.71	9.4
278	0.725	9.49
313	0.735	9.88
358	0.75	9.89
407	0.755	10.4
615	0.86	14.42
1531	1.11	22.3
1837	1.245	27.2
148	0.575	5.07
187	0.625	6.18
232	0.635	7.1
274	0.675	7.81
312	0.7	8.14
582	0.775	10.04
668	0.95	13
734	0.965	12.8
1612	0.99	13.4
1816	1.03	14
0	0.48	2.83
7	0.48	2.88
54	0.56	5.1
102	0.61	6.72
122	0.625	7.18
139	0.64	7.84
184	0.675	8.89
325	0.745	10.74
607	0.845	13.27
1510	1.04	19.7
2151	1.158	24.3
2187	1.158	24.3
0	0.49	3.23
45	0.55	4.11
120	0.62	5.44
239	0.67	7.09
288	0.68	7.54
490	0.76	9.2
794	0.83	10.64
0	0.52	3.86
7	0.52	3.65
55	0.6	5.74
89	0.62	6.77
133	0.665	7.64
185	0.705	8.48
339	0.755	10.48
342	0.755	10.48
374	0.77	10.75
595	0.855	12.26
1494	1.02	23
1678	1.08	20
1748	1.1	20.7
0	0.52	3.6
7	0.53	3.82
30	0.565	4.22
44	0.574	4.52
92	0.615	5.14
121	0.625	5.91
149	0.66	6.48
177	0.665	7.095
275	0.72	8.81
303	0.74	9.42
370	0.77	10.41
442	0.8	10.91
555	0.85	11.61
1472	1.055	15.5
0	0.55	4.63
7	0.54	4.84
41	0.61	6.14
53	0.62	6.62
76	0.64	7.41
91	0.655	8.03
132	0.67	8.55
153	0.68	8.82
193	0.715	9.05
237	0.73	9.27
270	0.74	9.5
299	0.745	9.7
357	0.76	10.32
433	0.785	12.3
550	0.84	13.78
714	0.9	16
910	0.96	17.6
1117	1.09	21.5
2112	1.235	26.2
0	0.51	3.42
59	0.58	5.2
147	0.68	8.26
204	0.71	9.26
353	0.8	10.25
728	0.89	13.3
995	0.95	14.1
1445	1.04	16.5
1583	1.07	17.3
2513	1.235	23
0	0.49	3.06
7	0.5	3.18
57	0.565	5.49
96	0.605	6.49
153	0.64	7.61
316	0.74	10.82
362	0.77	11.4
616	0.845	13.9
1163	0.97	17.5
1492	1.05	23.3
2064	1.165	30
13	0.51	4.13
23	0.57	4.35
37	0.6	4.78
58	0.605	5.55
65	0.615	5.83
93	0.65	6.62
105	0.66	6.96
149	0.68	7.78
170	0.69	7.9
273	0.76	11
310	0.77	11.11
365	0.8	11.83
511	0.85	12.7
582	0.885	13.7
1539	1.11	18.7
1938	1.195	22
0	0.5	3.5
5	0.5	3.46
52	0.56	4.46
94	0.6	5.5
283	0.73	8.29
329	0.74	8.5
571	0.795	9.94
601	0.835	10.55
1501	0.995	14.4
2085	1.11	18.5
0	0.5	3.2
7	0.51	3.02
24	0.525	3.44
43	0.55	4.31
75	0.585	5.51
92	0.61	6
130	0.65	6.94
164	0.665	7.61
288	0.725	9.61
327	0.735	9.81
339	0.755	10.09
598	0.85	12.15
1563	1.09	19.3
2151	1.2	24.6
0	0.48	2.6
8	0.48	2.55
18	0.5	2.84
47	0.54	3.95
91	0.59	5.14
126	0.615	5.95
158	0.65	6.43
326	0.73	8.72
361	0.75	8.57
491	0.78	10
525	0.8	10.21
613	0.815	10.67
1538	1.025	16.3
2090	1.14	21.1
0	0.5	3.58
25	0.52	3.68
31	0.53	3.83
45	0.54	4.48
59	0.56	4.76
101	0.595	5.72
136	0.619	6.35
164	0.648	6.85
276	0.695	8.74
1028	0.92	15.9
1518	1.04	19.5
100	0.6	5.65
127	0.615	5.87
156	0.625	6.05
187	0.64	6.38
220	0.635	6.35
254	0.64	6.79
264	0.645	6.82
289	0.65	7.09
304	0.66	7.4
327	0.67	7.51
334	0.675	7.63
355	0.68	7.74
367	0.685	7.84
395	0.7	8.03
422	0.72	8.1
438	0.72	8
509	0.72	8.16
551	0.75	8.37
607	0.77	8.94
18	0.49	3.17
88	0.57	4.94
96	0.57	5.28
130	0.615	6
165	0.64	6.68
235	0.68	7.3
300	0.705	8
480	0.765	9.69
529	0.795	10.5
571	0.82	10.45
837	0.875	12.3
2307	1.13	20
0	0.53	4
6	0.54	4.05
17	0.545	4.52
66	0.605	6.66
97	0.64	7.31
144	0.675	8.25
181	0.7	8.84
332	0.79	11.41
361	0.795	11.88
1459	1.095	18.4
0	0.51	3.65
8	0.51	3.58
56	0.585	5.76
75	0.6	6.15
106	0.62	6.72
140	0.645	7.6
284	0.74	9.84
314	0.765	10.13
532	0.82	11.8
1154	0.92	14.9
1495	0.99	15.4
0	0.51	3.31
46	0.56	5.01
89	0.613	5.9
123	0.645	6.69
158	0.672	7.36
326	0.755	10.15
578	0.86	11.92
733	0.91	12.6
1474	1.05	17
1580	1.07	16.2
2266	1.18	20
0	0.49	3.175
7	0.51	3.19
52	0.575	4.33
87	0.6	5.77
126	0.65	7.22
157	0.67	8.11
198	0.695	9.08
294	0.74	9.4
332	0.745	9.73
451	0.785	10.23
562	0.83	10.73
0	0.52	4.27
69	0.605	5.53
97	0.62	6.26
129	0.63	6.36
157	0.655	7.15
229	0.695	8.06
354	0.755	9.65
535	0.825	11.25
998	0.935	13.7
1341	1	15.6
1471	1.02	15.6
2269	1.108	18.7
0	0.53	4.25
36	0.565	5
50	0.59	5.32
92	0.6	6.06
176	0.66	7.5
213	0.695	9.6
305	0.73	10.4
0	0.46	2.66
178	0.61	6.56
235	0.635	7.38
372	0.72	8.73
431	0.73	9.27
1514	0.995	14.8
0	0.53	4.1
5	0.53	3.97
40	0.56	4.78
69	0.59	5.49
98	0.62	6.04
136	0.645	7.07
173	0.695	7.96
290	0.76	9.42
336	0.78	10.11
573	0.885	11.43
734	0.915	12.6
966	0.98	15
1764	1.095	17.9
2020	1.21	21.7
0	0.5	3.3
56	0.57	4.91
91	0.595	5.85
133	0.63	6.9
154	0.65	7.55
175	0.66	7.93
196	0.68	8.38
287	0.71	9.62
345	0.75	10.4
454	0.785	11.07
560	0.82	12.35
1484	1.04	17.6
1638	1.075	19.3
2232	1.205	24.8
0	0.53	3.91
5	0.53	3.7
123	0.635	6.85
195	0.665	7.78
406	0.74	8.48
463	0.75	8.77
812	0.86	11.03
837	0.875	11.19
0	0.48	2.53
7	0.48	2.7
22	0.5	3.33
42	0.54	4.06
85	0.57	4.85
119	0.6	5.22
154	0.63	5.79
399	0.775	9.82
436	0.795	10.19
726	0.89	12.12
1028	0.95	14
1485	1.035	15.6
1986	1.12	19.3
0	0.51	3.7
54	0.583	4.58
89	0.59	5.19
123	0.63	5.83
158	0.67	6.785
227	0.715	7.94
275	0.735	8.61
299	0.74	8.96
579	0.85	11.42
921	0.925	13.5
1508	1.065	16.6
0	0.465	2.75
158	0.63	6.63
196	0.655	7.02
214	0.655	7.31
284	0.69	7.99
497	0.75	9.3
567	0.775	9.77
916	0.855	12.5
1502	0.965	14.6
0	0.49	3.26
6	0.5	3.26
18	0.51	3.57
41	0.555	4.88
54	0.57	5.52
93	0.61	6.88
132	0.645	7.32
173	0.67	7.91
310	0.73	10.7
342	0.75	11.25
564	0.85	13.45
928	0.915	15
1612	1.065	20
2095	1.18	24
73	0.6	6.2
227	0.69	8.4
350	0.743	10.6
560	0.81	13.6
1164	0.97	17.4
1512	1.04	19.4
0	0.515	3.21
41	0.575	4.585
111	0.635	6.74
146	0.655	7.47
194	0.675	8.44
339	0.75	10.79
594	0.85	13.26
1077	0.94	15.1
1481	1.01	17
0	0.49	2.78
6	0.49	2.8
26	0.52	3.67
47	0.549	4.68
104	0.62	6.35
171	0.655	7.5
199	0.685	7.82
276	0.73	8.75
305	0.755	9.33
556	0.855	11.41
776	0.89	13.2
0	0.51	3.3
6	0.51	3.36
58	0.57	4.93
92	0.6	6.12
132	0.655	7.135
188	0.685	8.26
300	0.74	9.54
559	0.855	12.28
1526	1.06	17.5
0	0.5	3.65
6	0.51	3.53
33	0.54	3.95
56	0.565	4.29
91	0.595	4.855
123	0.62	5.62
158	0.645	6.225
291	0.715	7.81
371	0.735	8.5
588	0.81	10.44
1477	1.03	16.3
0	0.53	4.51
6	0.54	4.32
47	0.555	5.24
136	0.66	6.91
188	0.7	7.96
223	0.695	8.21
269	0.74	9.07
299	0.745	9.48
549	0.85	12.65
992	0.97	15
1607	1.115	18
2405	1.25	23.9
0	0.48	3.08
19	0.5	3.24
27	0.51	3.48
34	0.51	3.54
123	0.615	5.94
151	0.645	6.98
189	0.67	7.72
239	0.693	8.27
277	0.715	8.69
315	0.74	9.03
508	0.795	10.485
560	0.82	10.4
1012	0.91	12.7
1258	0.945	14.1
1391	0.97	14.2
1498	0.995	15.2
1816	1.1	19
0	0.49	3.3
6	0.5	3.21
49	0.565	4.83
90	0.585	5.73
146	0.635	6.95
191	0.665	7.88
321	0.745	9.558
393	0.76	9.87
639	0.84	11
1560	1.07	16.5
0	0.52	3.76
6	0.54	3.81
17	0.555	4.17
32	0.56	4.93
38	0.57	5.15
45	0.57	5.54
60	0.6	6.19
81	0.625	6.57
94	0.635	6.86
150	0.68	7.94
188	0.705	8.6
304	0.77	10.12
340	0.78	10.57
612	0.895	12.8
929	0.955	14.5
0	0.49	3.19
7	0.51	3.43
25	0.535	4.21
47	0.565	4.91
63	0.575	5.21
102	0.6	6.16
137	0.635	6.73
182	0.66	7.43
201	0.66	7.53
236	0.68	8.21
298	0.715	8.85
340	0.73	9.15
616	0.82	10.7
753	0.82	11.12
1698	1	15.4
2128	1.08	18
0	0.49	3.27
4	0.51	3.38
19	0.535	3.7
33	0.555	3.93
47	0.56	4.18
59	0.565	4.35
111	0.625	5.3
131	0.615	5.6
143	0.625	5.75
188	0.64	6.15
208	0.665	6.5
215	0.675	6.53
264	0.685	6.8
283	0.69	7.25
311	0.7	7.28
334	0.705	7.45
363	0.72	7.65
572	0.795	9.25
0	0.5	3.64
6	0.51	3.65
14	0.535	3.98
15	0.535	3.98
20	0.54	4.15
27	0.54	4.34
41	0.555	4.69
43	0.555	4.69
90	0.605	5.86
138	0.66	7.63
190	0.685	8.82
292	0.74	10.1
334	0.765	10.69
554	0.855	13.27
1546	1.04	17.6
0	0.51	3.64
11	0.52	3.67
18	0.535	3.895
53	0.575	4.75
67	0.58	4.82
91	0.595	5.09
130	0.61	5.66
158	0.635	6.35
186	0.665	6.77
238	0.69	7.36
277	0.72	8.16
347	0.76	9
522	0.81	10.86
567	0.81	11.04
823	0.89	13
1273	0.995	16
1356	1	16.5
1503	1.05	17.6
2472	1.24	25.5
0	0.5	3.45
5	0.5	3.44
26	0.535	4.22
78	0.58	5.45
117	0.6	6.19
159	0.63	7.24
313	0.7	8.87
349	0.71	8.98
575	0.79	11.19
1504	1	15.5
1594	1.005	16.5
0	0.49	2.83
6	0.49	2.8
48	0.535	3.8
104	0.6	4.81
218	0.665	6.62
369	0.735	7.8
1483	0.99	16
1497	1.005	15.5
0	0.5	3.5
8	0.52	3.5
36	0.56	4.48
63	0.595	5.15
98	0.63	5.94
130	0.66	7.24
161	0.67	8.29
322	0.77	10.57
355	0.79	11.14
427	0.81	12.07
581	0.845	12.93
972	0.95	14.8
1328	1.035	16.5
1464	1.05	17.5
1540	1.075	18
1600	1.09	18.9
2252	1.22	25.2
94	0.617	6.58
126	0.64	7.53
164	0.675	8.67
308	0.75	10.2
344	0.755	10.88
549	0.855	12.1
554	0.935	14
953	0.95	15
1226	1	16.7
1467	1.05	18.2
1492	1.065	19
2012	1.16	21
0	0.52	3.61
7	0.51	3.46
39	0.53	4.37
90	0.6	5.52
160	0.645	6.98
227	0.67	7.95
276	0.705	8.37
325	0.71	9.48
433	0.765	10.56
579	0.805	11.89
837	0.87	14
958	0.885	14.6
1168	0.95	16.7
1488	1.01	18.2
2054	1.12	22
0	0.54	3.75
5	0.53	3.61
14	0.54	3.83
42	0.565	4.7
65	0.6	5.64
97	0.63	6.87
161	0.68	8.93
335	0.75	11.3
370	0.78	11.72
590	0.855	13.2
894	0.93	15
1498	1.05	17.2
2079	1.155	22
0	0.53	3.97
45	0.58	5.8
108	0.64	8.01
136	0.67	8.66
164	0.695	9.47
290	0.745	12.15
598	0.865	14.5
1537	1.05	17.7
0	0.51	3.29
6	0.51	3.46
43	0.56	4.91
59	0.585	5.45
94	0.625	6.13
140	0.645	6.77
199	0.7	7.77
252	0.715	8.36
280	0.745	8.87
316	0.75	9.37
519	0.845	10.9
1078	0.97	14.1
1499	1.04	16.5
1505	1.04	16.5
2122	1.17	21
0	0.52	3.45
6	0.52	3.55
20	0.53	3.93
58	0.565	4.9
121	0.615	6.44
153	0.64	7.04
188	0.66	7.47
245	0.68	8.14
279	0.7	8.44
329	0.72	9.08
427	0.77	10.15
562	0.8	11
1465	1.01	16.7
1505	1.02	16.4
0	0.5	3.06
6	0.49	3.02
37	0.54	4.62
54	0.577	5.33
66	0.59	5.73
96	0.6	6.58
128	0.64	7.48
149	0.67	8.03
194	0.68	9.35
219	0.698	9.74
304	0.74	10.95
415	0.78	12.12
464	0.795	12.66
681	0.87	13.7
976	0.91	15.4
1422	1.03	19.3
2336	1.18	24.2
0	0.51	3.43
6	0.51	3.3
59	0.58	5.44
101	0.63	6.78
144	0.65	7.42
220	0.675	8.52
287	0.7	9.1
323	0.745	9.68
644	0.85	12.12
926	0.89	13.2
1519	1	16
0	0.54	4.09
17	0.58	4.43
25	0.58	4.72
33	0.59	5.08
43	0.6	5.39
50	0.61	5.8
58	0.61	5.72
68	0.63	6.22
87	0.645	6.63
100	0.655	6.97
114	0.665	7.31
166	0.685	7.98
187	0.71	8.55
232	0.73	9.13
289	0.75	9.98
335	0.76	10.59
372	0.79	11.4
438	0.81	11.5
474	0.83	12
563	0.85	12.5
606	0.87	13
866	0.945	13.2
913	0.95	15.2
1145	1.02	16.4
1318	1.05	17
1520	1.1	19
2364	1.255	23
0	0.48	3.06
5	0.49	3.02
20	0.515	3.57
28	0.535	3.92
55	0.56	4.61
177	0.665	7.38
266	0.73	9.05
281	0.73	9.41
303	0.735	9.67
335	0.755	10.45
604	0.86	13.75
995	0.955	15.6
1227	1	16.7
0	0.49	3
7	0.48	3.14
20	0.51	3.38
25	0.52	3.61
35	0.53	3.98
91	0.595	5.48
125	0.635	6.12
168	0.64	6.85
211	0.68	7.31
270	0.7	7.97
323	0.73	8.5
560	0.8	10.4
601	0.814	10.33
1201	0.94	14.7
1488	0.995	16
2007	1.1	20.5
0	0.5	3.53
7	0.51	3.59
61	0.595	5.45
98	0.62	6.45
141	0.65	7.25
266	0.72	8.63
371	0.775	9.66
427	0.795	10.23
782	0.9	13.3
1523	1.03	16.5
0	0.53	4.5
6	0.53	4.16
12	0.545	3.91
52	0.61	5.35
83	0.63	5.96
110	0.635	6.65
118	0.67	6.97
286	0.79	11.15
480	0.85	13.33
741	0.925	15.9
985	0.985	17.1
1511	1.13	20.4
2365	1.285	26
0	0.54	4.08
5	0.54	3.99
77	0.63	7.11
121	0.675	8.28
[truncated: 35,702 more rows]
